# Supplementary material for: Pitavastatin activates mitophagy to protect EPC proliferation through a calcium-dependent CAMK1-PINK1 pathway in atherosclerotic mice
Source: Commun Biol. 2022 Feb 10;5:124. doi: 10.1038/s42003-022-03081-w (PMC8831604; doi:10.1038/s42003-022-03081-w)
Supplement: Supplementary file 4 — Supplementary Data 1 [file 42003_2022_3081_MOESM4_ESM.xlsx]

## Sheet: Fig1
	1a						1b
	RTCA						EPC proliferation-CCK8
	Time (Hour)	Time (hh:mm:ss)	ND	HFD8W	HFD16W		ND	0.996	0.974	1.067	1.047	0.982
	0	00:00:00	0	0	0		HFD8w	0.7813	0.7116	0.7763	0.6763	0.6985
	0.000556	00:00:02	-0.0007	-0.0011	-0.0011		HFD16w	0.5569	0.5114	0.6244	0.5796	0.4518
	0.046111	00:02:46	-0.0187	-0.1703	-0.0896
	0.212778	00:12:46	0.0106	-0.0901	-0.0197
	0.379444	00:22:46	0.0387	-0.0277	0.0325
	0.546111	00:32:46	0.0722	0.0334	0.0799		1c
	0.712778	00:42:46	0.1111	0.0886	0.1289		MMP-JC1
	0.879444	00:52:46	0.1597	0.1502	0.1837		ND	2.36	2.96	1.89	2.05	2.16
	1.04611	01:02:46	0.2091	0.2096	0.2325		HFD8w	1.03	1.42	1.14	0.99	1.23
	1.21278	01:12:46	0.2597	0.2701	0.2767		HFD16w	0.35	0.39	0.41	0.48	0.57
	1.37944	01:22:46	0.3067	0.3235	0.3173
	1.54611	01:32:46	0.3491	0.372	0.3587
	1.71278	01:42:46	0.3846	0.4176	0.3925
	1.87944	01:52:46	0.425	0.4589	0.43		1d
	2.04611	02:02:46	0.4578	0.5003	0.4639		ROS production
	2.21278	02:12:46	0.4867	0.5368	0.4918		ND	1	1.04	1.14	0.95	0.97
	2.37944	02:22:46	0.5129	0.567	0.5218		HFD8w	1.56	1.42	1.67	1.78	1.66
	2.54611	02:32:46	0.5344	0.5988	0.5459		HFD16w	2.26	2.64	2.19	2.21	2.58
	2.71278	02:42:46	0.5544	0.6255	0.57
	2.87944	02:52:46	0.5699	0.6534	0.5905
	3.04611	03:02:46	0.5853	0.6663	0.6091
	3.21278	03:12:46	0.5987	0.6835	0.6272
	3.37944	03:22:46	0.6124	0.7018	0.6412
	3.54611	03:32:46	0.6238	0.7137	0.6549
	3.71278	03:42:46	0.6294	0.7221	0.6641
	3.71306	03:42:47	0.6282	0.7233	0.6618
	3.72139	03:43:17	0.6285	0.7224	0.6655
	3.72972	03:43:47	0.6301	0.7276	0.6627
	3.73806	03:44:17	0.6318	0.724	0.6641
	3.74639	03:44:47	0.6314	0.7269	0.6661
	3.75472	03:45:17	0.6339	0.7261	0.6671
	3.76306	03:45:47	0.6338	0.7274	0.6655
	3.77139	03:46:17	0.6323	0.7279	0.666
	3.77972	03:46:47	0.6353	0.728	0.6646
	3.78806	03:47:17	0.6334	0.7282	0.668
	3.79639	03:47:47	0.635	0.7292	0.6672
	3.80472	03:48:17	0.6341	0.7269	0.6698
	3.81306	03:48:47	0.6336	0.7289	0.6684
	3.82139	03:49:17	0.6363	0.7315	0.6693
	3.82972	03:49:47	0.6359	0.7307	0.6714
	3.83806	03:50:17	0.637	0.7274	0.6718
	3.84639	03:50:47	0.6369	0.7301	0.6694
	3.85472	03:51:17	0.637	0.7315	0.6716
	3.86306	03:51:47	0.636	0.7324	0.6677
	3.87139	03:52:17	0.6378	0.7315	0.672
	3.87972	03:52:47	0.6375	0.7318	0.6714
	3.88806	03:53:17	0.6379	0.7324	0.6711
	3.89639	03:53:47	0.6392	0.7336	0.6733
	3.90472	03:54:17	0.6376	0.7347	0.674
	3.91306	03:54:47	0.6375	0.7326	0.6724
	3.92139	03:55:17	0.6381	0.7343	0.6725
	3.92972	03:55:47	0.6394	0.7328	0.6743
	3.93806	03:56:17	0.639	0.7354	0.6769
	3.94639	03:56:47	0.6388	0.7335	0.6757
	3.95472	03:57:17	0.6395	0.7343	0.6766
	3.96306	03:57:47	0.6393	0.7335	0.6773
	3.97139	03:58:17	0.6413	0.735	0.6784
	3.97972	03:58:47	0.6404	0.7374	0.6806
	3.98806	03:59:17	0.6401	0.7391	0.6786
	3.99639	03:59:47	0.6399	0.738	0.6799
	4.00472	04:00:17	0.6415	0.7373	0.6812
	4.01306	04:00:47	0.6436	0.737	0.6789
	4.30056	04:18:02	0.6484	0.5322	0.5472
	4.30889	04:18:32	0.6531	0.5292	0.5347
	4.31722	04:19:02	0.6567	0.5266	0.53
	4.32556	04:19:32	0.6591	0.5228	0.5234
	4.33389	04:20:02	0.6599	0.5216	0.5174
	4.34222	04:20:32	0.6603	0.5182	0.5116
	4.35056	04:21:02	0.661	0.5117	0.5056
	4.35889	04:21:32	0.6584	0.5093	0.4998
	4.36722	04:22:02	0.6598	0.5045	0.4913
	4.37556	04:22:32	0.657	0.4981	0.4892
	4.38389	04:23:02	0.6559	0.4914	0.4812
	4.39222	04:23:32	0.6532	0.4868	0.4746
	4.40056	04:24:02	0.6538	0.4789	0.4685
	4.40889	04:24:32	0.6519	0.4734	0.459
	4.41722	04:25:02	0.651	0.4623	0.4487
	4.42556	04:25:32	0.6492	0.455	0.4388
	4.43389	04:26:02	0.6483	0.4455	0.4365
	4.44222	04:26:32	0.6476	0.4387	0.4226
	4.45056	04:27:02	0.6467	0.4297	0.4154
	4.45889	04:27:32	0.6475	0.4229	0.4037
	4.505	04:30:18	0.647	0.2231	0.1968
	4.51333	04:30:48	0.6452	0.2043	0.1863
	4.52167	04:31:18	0.6465	0.1948	0.1864
	4.53	04:31:48	0.6469	0.1975	0.1849
	4.53833	04:32:18	0.6463	0.199	0.1891
	4.54667	04:32:48	0.6462	0.2023	0.1974
	4.555	04:33:18	0.6465	0.2079	0.2
	4.56333	04:33:48	0.6446	0.2148	0.2071
	4.57167	04:34:18	0.6447	0.2222	0.2077
	4.58	04:34:48	0.6433	0.2251	0.2146
	4.58833	04:35:18	0.6417	0.2292	0.2219
	4.59667	04:35:48	0.6426	0.235	0.2245
	4.605	04:36:18	0.6415	0.2395	0.2331
	4.61333	04:36:48	0.642	0.2468	0.2366
	4.62167	04:37:18	0.6401	0.2531	0.2442
	4.63	04:37:48	0.6411	0.2562	0.246
	4.63833	04:38:18	0.6398	0.2605	0.2505
	4.64667	04:38:48	0.6408	0.2677	0.2537
	4.655	04:39:18	0.6391	0.2717	0.2598
	4.66333	04:39:48	0.6403	0.2773	0.2666
	4.67167	04:40:18	0.6401	0.2799	0.2676
	4.68	04:40:48	0.639	0.2878	0.2749
	4.68833	04:41:18	0.6374	0.289	0.2782
	4.69667	04:41:48	0.6381	0.2948	0.2811
	4.705	04:42:18	0.6377	0.3002	0.2837
	4.71333	04:42:48	0.6376	0.306	0.2882
	4.72167	04:43:18	0.6367	0.3118	0.2908
	4.73	04:43:48	0.6375	0.3147	0.2966
	4.73833	04:44:18	0.6382	0.3226	0.3012
	4.74667	04:44:48	0.6389	0.3263	0.302
	4.755	04:45:18	0.6393	0.3299	0.3066
	4.76333	04:45:48	0.6388	0.3322	0.3085
	4.77167	04:46:18	0.6378	0.334	0.3129
	4.78	04:46:48	0.6394	0.3396	0.3191
	4.78833	04:47:18	0.6388	0.3446	0.3204
	4.79667	04:47:48	0.6398	0.3492	0.3252
	4.805	04:48:18	0.6398	0.3537	0.3292
	4.83111	04:49:52	0.6337	0.3281	0.3088
	4.83944	04:50:22	0.6369	0.3418	0.319
	4.84778	04:50:52	0.6411	0.3492	0.3259
	4.85611	04:51:22	0.6403	0.3552	0.3316
	4.86444	04:51:52	0.6403	0.3587	0.3336
	4.87278	04:52:22	0.6402	0.3626	0.3367
	4.88111	04:52:52	0.6394	0.3673	0.3424
	4.88944	04:53:22	0.6386	0.3689	0.3433
	4.89778	04:53:52	0.6388	0.374	0.3485
	4.90611	04:54:22	0.6387	0.3764	0.3508
	4.91444	04:54:52	0.637	0.3765	0.3527
	4.92278	04:55:22	0.6375	0.3806	0.3586
	4.93111	04:55:52	0.6372	0.3848	0.3592
	4.93944	04:56:22	0.6375	0.3875	0.3615
	4.94778	04:56:52	0.6375	0.3908	0.3632
	4.95611	04:57:22	0.6363	0.3938	0.3652
	4.96444	04:57:52	0.6374	0.3965	0.3707
	4.97278	04:58:22	0.637	0.4005	0.3716
	4.98111	04:58:52	0.6375	0.4054	0.3717
	4.98944	04:59:22	0.6378	0.407	0.3781
	4.99778	04:59:52	0.6366	0.411	0.38
	5.00611	05:00:22	0.6361	0.4093	0.3805
	5.01444	05:00:52	0.6361	0.4169	0.3856
	5.02278	05:01:22	0.6369	0.4203	0.3855
	5.03111	05:01:52	0.6379	0.4227	0.3897
	5.03944	05:02:22	0.6364	0.4258	0.3925
	5.03972	05:02:23	0.6368	0.424	0.3938
	5.04806	05:02:53	0.639	0.4261	0.396
	5.05639	05:03:23	0.6395	0.4307	0.3976
	5.06472	05:03:53	0.6405	0.4368	0.3992
	5.07306	05:04:23	0.64	0.4375	0.4048
	5.08139	05:04:53	0.6402	0.4382	0.4035
	5.08972	05:05:23	0.638	0.4407	0.4088
	5.09806	05:05:53	0.6393	0.4484	0.4085
	5.10639	05:06:23	0.6388	0.449	0.4093
	5.11472	05:06:53	0.6379	0.4518	0.4129
	5.12306	05:07:23	0.6402	0.4533	0.4136
	5.13139	05:07:53	0.641	0.4548	0.4157
	5.13972	05:08:23	0.6409	0.4592	0.419
	5.14806	05:08:53	0.641	0.4596	0.4213
	5.15639	05:09:23	0.64	0.4644	0.4238
	5.16472	05:09:53	0.6409	0.4671	0.4239
	5.17306	05:10:23	0.6424	0.4686	0.4262
	5.18139	05:10:53	0.6412	0.4718	0.4281
	5.18972	05:11:23	0.6429	0.4727	0.4302
	5.19806	05:11:53	0.6426	0.4752	0.4322
	5.20639	05:12:23	0.6423	0.4748	0.4344
	5.21472	05:12:53	0.6435	0.4778	0.4349
	5.22306	05:13:23	0.643	0.4791	0.4375
	5.23139	05:13:53	0.6445	0.4842	0.4379
	5.23972	05:14:23	0.6431	0.4825	0.4422
	5.24806	05:14:53	0.6453	0.487	0.4431
	5.25639	05:15:23	0.6461	0.4916	0.4435
	5.26472	05:15:53	0.6471	0.4924	0.4444
	5.27306	05:16:23	0.6466	0.4962	0.4468
	5.28139	05:16:53	0.6472	0.5001	0.4498
	5.28972	05:17:23	0.6472	0.5029	0.4512
	5.29806	05:17:53	0.6471	0.503	0.4541
	5.30639	05:18:23	0.6478	0.5019	0.4533
	5.31472	05:18:53	0.6491	0.5052	0.4555
	5.33833	05:20:18	0.6437	0.4866	0.4327
	5.34667	05:20:48	0.6477	0.5038	0.4424
	5.355	05:21:18	0.6483	0.5079	0.4431
	5.36333	05:21:48	0.6535	0.5147	0.4462
	5.37167	05:22:18	0.653	0.5149	0.4512
	5.38	05:22:48	0.6571	0.5158	0.4532
	5.38833	05:23:18	0.6576	0.5197	0.4565
	5.39667	05:23:48	0.6571	0.5179	0.4552
	5.405	05:24:18	0.658	0.523	0.4579
	5.41333	05:24:48	0.6586	0.526	0.4603
	5.42167	05:25:18	0.6575	0.5244	0.4623
	5.43	05:25:48	0.6578	0.5282	0.4615
	5.43833	05:26:18	0.6562	0.5313	0.4644
	5.44667	05:26:48	0.6571	0.5293	0.4625
	5.455	05:27:18	0.6568	0.5331	0.4649
	5.46333	05:27:48	0.6563	0.5336	0.4654
	5.47167	05:28:18	0.6554	0.5354	0.4677
	5.48	05:28:48	0.6543	0.537	0.4666
	5.48833	05:29:18	0.654	0.5391	0.4676
	5.49667	05:29:48	0.6543	0.5399	0.4692
	5.505	05:30:18	0.6532	0.54	0.4688
	5.51333	05:30:48	0.6528	0.5422	0.471
	5.52167	05:31:18	0.6514	0.5417	0.4708
	5.53	05:31:48	0.6509	0.5432	0.4728
	5.53833	05:32:18	0.6527	0.5462	0.4734
	5.54667	05:32:48	0.6526	0.5467	0.4758
	5.555	05:33:18	0.6522	0.546	0.4734
	5.56333	05:33:48	0.6521	0.5472	0.4757
	5.57167	05:34:18	0.6525	0.5492	0.4779
	5.58	05:34:48	0.6511	0.5538	0.4774
	5.58833	05:35:18	0.6529	0.5533	0.4792
	5.59667	05:35:48	0.6525	0.5538	0.4775
	5.605	05:36:18	0.6534	0.5562	0.4819
	5.61333	05:36:48	0.6527	0.5581	0.4822
	5.62167	05:37:18	0.6553	0.5566	0.4821
	5.63	05:37:48	0.6537	0.5576	0.4853
	5.63833	05:38:18	0.6532	0.5627	0.4847
	5.64667	05:38:48	0.654	0.5597	0.4869
	5.655	05:39:18	0.6539	0.5609	0.487
	5.66333	05:39:48	0.6544	0.5648	0.4902
	5.67167	05:40:18	0.6546	0.5666	0.487
	5.68	05:40:48	0.6543	0.564	0.4887
	5.68833	05:41:18	0.6553	0.5688	0.4913
	5.69667	05:41:48	0.6558	0.5677	0.4899
	5.705	05:42:18	0.655	0.5692	0.4938
	5.71333	05:42:48	0.6575	0.5756	0.4964
	5.72167	05:43:18	0.6558	0.5723	0.4959
	5.73	05:43:48	0.6557	0.5737	0.4944
	5.73833	05:44:18	0.6573	0.5772	0.4992
	5.74667	05:44:48	0.6572	0.5774	0.4971
	5.755	05:45:18	0.6572	0.5781	0.4988
	5.76333	05:45:48	0.6559	0.5809	0.5003
	5.77167	05:46:18	0.6561	0.5817	0.5008
	5.78	05:46:48	0.6578	0.5845	0.5004
	5.78833	05:47:18	0.6566	0.5835	0.501
	5.79667	05:47:48	0.6583	0.5833	0.5033
	5.805	05:48:18	0.6578	0.5857	0.5062
	5.81333	05:48:48	0.6578	0.5876	0.5045
	5.82167	05:49:18	0.658	0.5883	0.5084
	5.83	05:49:48	0.6583	0.5894	0.5091
	5.83833	05:50:18	0.6587	0.5887	0.5073
	5.84667	05:50:48	0.659	0.5933	0.5103
	5.855	05:51:18	0.6592	0.5943	0.51
	5.86333	05:51:48	0.6586	0.5961	0.5117
	5.87167	05:52:18	0.6581	0.5958	0.512
	5.88	05:52:48	0.6576	0.5957	0.5113
	5.88833	05:53:18	0.6605	0.5986	0.5128
	5.89667	05:53:48	0.6587	0.5966	0.5132
	5.905	05:54:18	0.6598	0.5997	0.5144
	5.91333	05:54:48	0.6598	0.5989	0.5167
	5.92167	05:55:18	0.6612	0.5981	0.5176
	5.93	05:55:48	0.6618	0.6034	0.5169
	5.93833	05:56:18	0.6619	0.6054	0.5179
	5.94667	05:56:48	0.6627	0.6047	0.5198
	5.955	05:57:18	0.6626	0.6051	0.5182
	5.96333	05:57:48	0.6619	0.6099	0.5212
	5.97167	05:58:18	0.6625	0.608	0.5215
	5.98	05:58:48	0.6638	0.6051	0.5203
	5.98833	05:59:18	0.6653	0.6092	0.5223
	5.99667	05:59:48	0.6645	0.6131	0.522
	6.005	06:00:18	0.6654	0.6109	0.5231
	6.01333	06:00:48	0.6671	0.609	0.5237
	6.02167	06:01:18	0.6673	0.6154	0.5248
	6.03	06:01:48	0.6667	0.617	0.5273
	6.03833	06:02:18	0.6666	0.6118	0.5242
	6.04667	06:02:48	0.6678	0.6162	0.5278
	6.04694	06:02:49	0.6677	0.6171	0.5273
	6.29694	06:17:49	0.6898	0.6439	0.547
	6.54694	06:32:49	0.7134	0.6703	0.5583
	6.79694	06:47:49	0.7372	0.6937	0.5701
	7.04694	07:02:49	0.7662	0.7164	0.5828
	7.29694	07:17:49	0.7936	0.7439	0.5955
	7.54694	07:32:49	0.8248	0.7683	0.6067
	7.79694	07:47:49	0.8519	0.7901	0.6171
	8.04694	08:02:49	0.8879	0.8182	0.6292
	8.29694	08:17:49	0.9179	0.8377	0.6425
	8.54694	08:32:49	0.9529	0.8656	0.6579
	8.79694	08:47:49	0.9889	0.8895	0.6729
	9.04694	09:02:49	1.0242	0.9125	0.6871
	9.29694	09:17:49	1.0594	0.9388	0.7063
	9.54694	09:32:49	1.1006	0.9643	0.7211
	9.79694	09:47:49	1.1379	0.9904	0.7373
	10.0469	10:02:49	1.1728	1.0186	0.7477
	10.2969	10:17:49	1.2144	1.0452	0.7634
	10.5469	10:32:49	1.2488	1.0694	0.7826
	10.7969	10:47:49	1.2859	1.0912	0.8001
	11.0469	11:02:49	1.3277	1.1229	0.8156
	11.2969	11:17:49	1.368	1.1492	0.8343
	11.5469	11:32:49	1.4077	1.177	0.8513
	11.7969	11:47:49	1.4485	1.2012	0.8697
	12.0469	12:02:49	1.4872	1.2281	0.8915
	12.2969	12:17:49	1.528	1.2514	0.9077
	12.5469	12:32:49	1.5599	1.2775	0.9218
	12.7969	12:47:49	1.6069	1.3039	0.9412
	13.0469	13:02:49	1.6481	1.328	0.9509
	13.2969	13:17:49	1.6894	1.356	0.972
	13.5469	13:32:49	1.7302	1.3714	0.9851
	13.7969	13:47:49	1.7671	1.3923	1.0001
	14.0469	14:02:49	1.8049	1.4164	1.0135
	14.2969	14:17:49	1.8461	1.4318	1.023
	14.5469	14:32:49	1.8748	1.4451	1.0376
	14.7969	14:47:49	1.9111	1.4617	1.0544
	15.0469	15:02:49	1.9476	1.4735	1.0631
	15.2969	15:17:49	1.9807	1.4874	1.0703
	15.5469	15:32:49	2.0119	1.5041	1.0848
	15.7969	15:47:49	2.0415	1.5236	1.0981
	16.0469	16:02:49	2.0805	1.536	1.108
	16.2969	16:17:49	2.1133	1.5482	1.1211
	16.5469	16:32:49	2.1433	1.5652	1.1313
	16.7969	16:47:49	2.1754	1.5831	1.1489
	17.0469	17:02:49	2.214	1.5971	1.1542
	17.2969	17:17:49	2.2537	1.6183	1.1626
	17.5469	17:32:49	2.2882	1.631	1.1801
	17.7969	17:47:49	2.3265	1.6419	1.1907
	18.0469	18:02:49	2.3624	1.6603	1.2003
	18.2969	18:17:49	2.3871	1.674	1.2105
	18.5469	18:32:49	2.4228	1.6909	1.2242
	18.7969	18:47:49	2.4638	1.7066	1.2359
	19.0469	19:02:49	2.4951	1.7274	1.2479
	19.2969	19:17:49	2.5319	1.7483	1.2606
	19.5469	19:32:49	2.5674	1.7718	1.2724
	19.7969	19:47:49	2.6045	1.7915	1.2757
	20.0469	20:02:49	2.642	1.8154	1.2896
	20.2969	20:17:49	2.6774	1.8344	1.3025
	20.5469	20:32:49	2.7162	1.8518	1.3172
	20.7969	20:47:49	2.7494	1.8815	1.3297
	21.0469	21:02:49	2.7836	1.9068	1.347
	21.2969	21:17:49	2.8165	1.9319	1.3542
	21.5469	21:32:49	2.8502	1.9486	1.3681
	21.7969	21:47:49	2.8799	1.9679	1.3743
	22.0469	22:02:49	2.9114	1.9823	1.3857
	22.2969	22:17:49	2.9434	1.9886	1.3938
	22.5469	22:32:49	2.9794	1.9959	1.4071
	22.7969	22:47:49	3.012	2.003	1.42
	23.0469	23:02:49	3.0385	2.0157	1.426
	23.2969	23:17:49	3.0704	2.032	1.4374
	23.5469	23:32:49	3.0862	2.0473	1.4488
	23.7969	23:47:49	3.117	2.0759	1.4605
	24.0469	24:02:49	3.1423	2.0945	1.473
	24.2969	24:17:49	3.1763	2.139	1.4897
	24.5469	24:32:49	3.2111	2.1886	1.5046
	24.7969	24:47:49	3.2474	2.2008	1.5185
	25.0469	25:02:49	3.2846	2.2381	1.5386
	25.2969	25:17:49	3.3298	2.2527	1.5598
	25.5469	25:32:49	3.3522	2.2844	1.5839
	25.7969	25:47:49	3.3743	2.3059	1.601
	26.0469	26:02:49	3.4124	2.3352	1.6249
	26.2969	26:17:49	3.4477	2.3435	1.6396
	26.5469	26:32:49	3.4709	2.359	1.6566
	26.7969	26:47:49	3.5071	2.371	1.6806
	27.0469	27:02:49	3.5457	2.376	1.7012
	27.2969	27:17:49	3.5749	2.3921	1.7124
	27.5469	27:32:49	3.6066	2.3966	1.7362
	27.7969	27:47:49	3.647	2.3994	1.7516
	28.0469	28:02:49	3.6783	2.3988	1.76
	28.2969	28:17:49	3.7192	2.4201	1.7728
	28.5469	28:32:49	3.7584	2.4308	1.7968
	28.7969	28:47:49	3.7863	2.4331	1.8075
	29.0469	29:02:49	3.8303	2.4386	1.8264
	29.2969	29:17:49	3.8591	2.4395	1.8498
	29.5469	29:32:49	3.9001	2.4455	1.8848
	29.7969	29:47:49	3.9254	2.4696	1.9012
	30.0469	30:02:49	3.9546	2.4759	1.9091
	30.2969	30:17:49	3.9881	2.505	1.9287
	30.5469	30:32:49	4.0397	2.5022	1.9304
	30.7969	30:47:49	4.0552	2.5253	1.9548
	31.0469	31:02:49	4.0817	2.5319	1.9666
	31.2969	31:17:49	4.1327	2.548	1.9718
	31.5469	31:32:49	4.1733	2.5462	1.9717
	31.7969	31:47:49	4.2061	2.5506	1.9863
	32.0469	32:02:49	4.2472	2.5514	1.9756
	32.2969	32:17:49	4.2822	2.5629	1.9689
	32.5469	32:32:49	4.3185	2.5627	1.9674
	32.7969	32:47:49	4.3557	2.5613	1.9621
	33.0469	33:02:49	4.3964	2.5619	1.959
	33.2969	33:17:49	4.433	2.5364	1.9517
	33.5469	33:32:49	4.4737	2.5584	1.9511
	33.7969	33:47:49	4.5183	2.5694	1.9504
	34.0469	34:02:49	4.5492	2.5656	1.9407
	34.2969	34:17:49	4.5831	2.5648	1.9508
	34.5469	34:32:49	4.6346	2.5545	1.9462
	34.7969	34:47:49	4.6685	2.5546	1.9461
	35.0469	35:02:49	4.7135	2.5537	1.9601
	35.2969	35:17:49	4.7465	2.5445	1.9671
	35.5469	35:32:49	4.786	2.5392	1.9652
	35.7969	35:47:49	4.8309	2.5372	1.9621
	36.0469	36:02:49	4.8773	2.5373	1.9643
	36.2969	36:17:49	4.9061	2.5308	1.9732
	36.5469	36:32:49	4.9506	2.5301	1.9766
	36.7969	36:47:49	4.9871	2.5295	1.9759
	37.0469	37:02:49	5.0299	2.5154	1.9737
	37.2969	37:17:49	5.0739	2.5145	1.9692
	37.5469	37:32:49	5.1097	2.5064	1.9519
	37.7969	37:47:49	5.1315	2.5012	1.9465
	38.0469	38:02:49	5.1797	2.49	1.9474
	38.2969	38:17:49	5.2232	2.4807	1.9397
	38.5469	38:32:49	5.2549	2.4664	1.9414
	38.7969	38:47:49	5.287	2.4558	1.9401
	39.0469	39:02:49	5.3403	2.4521	1.9433
	39.2969	39:17:49	5.3856	2.4344	1.9304
	39.5469	39:32:49	5.4112	2.4276	1.9312
	39.7969	39:47:49	5.4386	2.4188	1.9161
	40.0469	40:02:49	5.4689	2.4053	1.9173
	40.2969	40:17:49	5.5018	2.3918	1.908
	40.5469	40:32:49	5.5321	2.38	1.9055
	40.7969	40:47:49	5.5722	2.3752	1.9052
	41.0469	41:02:49	5.5995	2.3633	1.895
	41.2969	41:17:49	5.6423	2.3512	1.8947
	41.5469	41:32:49	5.6693	2.3378	1.8787
	41.7969	41:47:49	5.666	2.3357	1.881
	42.0469	42:02:49	5.7233	2.3338	1.8748
	42.2969	42:17:49	5.7489	2.3249	1.8723
	42.5469	42:32:49	5.7817	2.3166	1.8645
	42.7969	42:47:49	5.799	2.3106	1.8558
	43.0469	43:02:49	5.8287	2.3097	1.8563
	43.2969	43:17:49	5.8601	2.3109	1.8462
	43.5469	43:32:49	5.9001	2.3044	1.8389
	43.7969	43:47:49	5.9273	2.2867	1.8293
	44.0469	44:02:49	5.9526	2.286	1.8294
	44.2969	44:17:49	5.9967	2.2851	1.8201
	44.5469	44:32:49	6.0071	2.2876	1.8167
	44.7969	44:47:49	6.0391	2.2839	1.8149
	45.0469	45:02:49	6.0709	2.2785	1.8099
	45.2969	45:17:49	6.0988	2.2763	1.8063
	45.5469	45:32:49	6.1334	2.2693	1.7997
	45.7969	45:47:49	6.1741	2.2681	1.7955
	46.0469	46:02:49	6.2026	2.2696	1.7891
	46.2969	46:17:49	6.2322	2.2729	1.7854
	46.5469	46:32:49	6.2558	2.2646	1.7811
	46.7969	46:47:49	6.287	2.2687	1.7755
	47.0469	47:02:49	6.3195	2.2581	1.7748
	47.2969	47:17:49	6.333	2.2453	1.7659
	47.5469	47:32:49	6.3606	2.2506	1.7651
	47.6064	47:36:23	6.359	2.2467	1.773
	47.8564	47:51:23	6.3845	2.2559	1.7907
	48.1064	48:06:23	6.389	2.237	1.7789
	48.3564	48:21:23	6.4202	2.2109	1.7669
	48.6064	48:36:23	6.4823	2.1897	1.7512
	48.8564	48:51:23	6.488	2.1704	1.746
	49.1064	49:06:23	6.5189	2.1552	1.7373
	49.3564	49:21:23	6.547	2.142	1.7345
	49.6064	49:36:23	6.5737	2.1407	1.7271
	49.8564	49:51:23	6.6023	2.1421	1.728
	50.1064	50:06:23	6.6201	2.1382	1.7246
	50.3564	50:21:23	6.6364	2.1348	1.7287
	50.6064	50:36:23	6.6571	2.1328	1.7268
	50.8564	50:51:23	6.6868	2.1341	1.7246
	51.1064	51:06:23	6.6992	2.1283	1.7274
	51.3564	51:21:23	6.7113	2.1295	1.7271
	51.6064	51:36:23	6.7451	2.1359	1.7213
	51.8564	51:51:23	6.7605	2.1227	1.718
	52.1064	52:06:23	6.7726	2.1237	1.7287
	52.1964	52:11:47	6.7736	2.1189	1.7292
	52.4464	52:26:47	6.8016	2.1108	1.7391
	52.6964	52:41:47	6.7761	2.1015	1.7283
	52.9464	52:56:47	6.8224	2.0889	1.7165
	53.1964	53:11:47	6.8645	2.0632	1.706
	53.4464	53:26:47	6.872	2.0391	1.6962
	54.1072	55:06:26	6.9695	1.9448	1.6307
	54.3572	55:21:26	6.9801	1.9251	1.6212
	54.6072	55:36:26	7.0047	1.9022	1.6163
	54.8572	55:51:26	7.0271	1.877	1.6084
	55.1072	56:06:26	7.0396	1.8542	1.602
	55.3572	56:21:26	7.054	1.8197	1.597
	55.6072	56:36:26	7.0739	1.7878	1.586
	55.8572	56:51:26	7.0853	1.7521	1.5802
	56.1072	57:06:26	7.1008	1.7117	1.5704
	56.3572	57:21:26	7.109	1.6738	1.564
	56.6072	57:36:26	7.1234	1.6435	1.558
	56.8572	57:51:26	7.1441	1.6005	1.5412
	57.1072	58:06:26	7.1626	1.5729	1.5291
	57.3572	58:21:26	7.174	1.5382	1.5165
	57.6072	58:36:26	7.1855	1.5124	1.5092
	57.8572	58:51:26	7.1818	1.4805	1.4962
	58.1072	59:06:26	7.1897	1.4539	1.488
	58.3572	59:21:26	7.2065	1.4296	1.4779
	58.6072	59:36:26	7.2173	1.3996	1.4717
	58.8572	59:51:26	7.217	1.3658	1.4535
	59.1072	60:06:26	7.2134	1.3407	1.4497
	59.3572	60:21:26	7.2136	1.317	1.4317
	59.6072	60:36:26	7.2163	1.2935	1.4121
	59.8572	60:51:26	7.2342	1.2699	1.3965
	60.1072	61:06:26	7.2493	1.252	1.3825
	60.3572	61:21:26	7.2535	1.2296	1.3653
	60.6072	61:36:26	7.2659	1.2103	1.3451
	60.8572	61:51:26	7.2611	1.1913	1.3224
	61.1072	62:06:26	7.2538	1.1688	1.301
	61.3572	62:21:26	7.2843	1.1495	1.2739
	61.6072	62:36:26	7.2908	1.1244	1.2526
	61.8572	62:51:26	7.2925	1.1049	1.2402
	62.1072	63:06:26	7.2889	1.0839	1.2201
	62.3572	63:21:26	7.3012	1.0625	1.1973
	62.6072	63:36:26	7.312	1.0356	1.1789
	62.8572	63:51:26	7.3067	1.0154	1.1577
	63.1072	64:06:26	7.3189	0.9925	1.1319
	63.3572	64:21:26	7.3166	0.9761	1.1138
	63.6072	64:36:26	7.3284	0.9574	1.0953
	63.8572	64:51:26	7.3318	0.9367	1.0768
	64.1072	65:06:26	7.3373	0.9196	1.0581
	64.3572	65:21:26	7.3383	0.9021	1.0435
	64.6072	65:36:26	7.3457	0.8865	1.0274
	64.8572	65:51:26	7.3505	0.8682	1.0058
	65.1072	66:06:26	7.3457	0.85	0.9926
	65.3572	66:21:26	7.3378	0.8361	0.9742
	65.6072	66:36:26	7.3468	0.8188	0.9607
	65.8572	66:51:26	7.3413	0.7974	0.9449
	66.1072	67:06:26	7.3498	0.7852	0.9294
	66.3572	67:21:26	7.3581	0.7695	0.9148
	66.6072	67:36:26	7.3563	0.7521	0.895
	66.8572	67:51:26	7.3572	0.7386	0.8768
	67.1072	68:06:26	7.3664	0.7228	0.861
	67.3572	68:21:26	7.3546	0.7035	0.8458
	67.6072	68:36:26	7.3515	0.6888	0.8305
	67.8572	68:51:26	7.3479	0.6767	0.8151
	68.1072	69:06:26	7.3482	0.66	0.7978
	68.3572	69:21:26	7.349	0.6455	0.783
	68.6072	69:36:26	7.3523	0.6288	0.7657
	68.8572	69:51:26	7.3458	0.6167	0.7481
	69.1072	70:06:26	7.3471	0.6038	0.7352
	69.3572	70:21:26	7.3467	0.5905	0.7176
	69.6072	70:36:26	7.3359	0.5748	0.706
	69.8572	70:51:26	7.3269	0.5607	0.6921
	70.1072	71:06:26	7.3242	0.5478	0.6798
	70.3572	71:21:26	7.3261	0.537	0.6639
	70.6072	71:36:26	7.313	0.5216	0.6521
	70.8572	71:51:26	7.3224	0.5063	0.6389
	71.1072	72:06:26	7.3193	0.4949	0.629
	71.3572	72:21:26	7.3192	0.4823	0.6163
	71.6072	72:36:26	7.3229	0.4694	0.6054
	71.6783	72:40:42	7.3665	0.4644	0.5961

## Sheet: Fig2
	2b				2c			2d			2f			2g			2h
	LC3/ACTB				SQSTM1/ACTB			PINK1/TOMM20			PARK2/TOMM20			MFN2/TOMM20			BNIP3/TOMM20
	ND	1	1	1	1	1	1	1	1	1	1	1	1	1	1	1	1	1	1
	HFD8w	0.6863	0.7543	0.6175	1.9578	1.7694	1.3945	0.5638	0.7638	0.6352	0.7382	0.6983	0.5321	1.2831	0.9873	1.0532	1.3098	0.93827	0.8632
	HFD16w	0.3219	0.2369	0.3288	2.5864	2.8669	3.5468	0.2482	0.5439	0.3295	0.3492	0.5874	0.4821	1.0432	0.8734	1.195	1.2593	1.0432	0.8324
	2i
		Autophagosomes					Autolysosomes
	ND	39	29	37	44	30	19	16	18	22	26
	HFD8w	29	31	24	20	18	10	15	19	16	9
	HFD16w	10	19	14	22	13	13	11	6	18	15
	2j
	Mitophagy index
	ND	0.57	0.56	0.49	0.63	0.64
	HFD8w	0.42	0.41	0.52	0.55	0.47
	HFD16w	0.25	0.23	0.34	0.33	0.31

## Sheet: Fig3
	3b						3a
	RTCA						EPC proliferation-CCK8
	Time (mimutes)	PTV concentration						0μM					0.1μM					0.5μM					1μM
		0μM	0.1μM	0.5μM	1.0μM		0	1.04	1.14	0.98	1.07	1.13	1.1	1.01	0.89	1.21	1.13	1.14	0.99	1.01	1.2	1.15	1.11	0.97	1.07	1	1.13
	0	0	0	0	0		12h	1.07	1.21	0.99	1.01	0.95	1.18	1.21	1.19	1.24	1.3	1.35	1.29	1.29	1.33	1.19	1.35	1.39	1.39	1.48	1.21
	0.1536	0.006	0.162	-0.0343	-0.0316		24h	0.93	1.11	1.03	1.07	0.97	1.32	1.14	1.26	1.19	1.29	1.45	1.5	1.6	1.55	1.53	1.25	1.49	1.58	1.58	1.55
	0.3203	0.367	0.396	0.2792	0.3194		48h	0.99	1.09	1.11	0.89	1.14	1.34	1.43	1.21	1.19	1.36	1.36	1.56	1.44	1.63	1.46	1.38	1.32	1.29	1.43	1.14
	0.4869	0.4617	0.4235	0.4565	0.4356
	0.6536	0.6978	0.6371	0.6162	0.626
	0.8203	0.8928	0.8553	0.8649	0.8987		3c					3d
	0.9869	0.9019	0.9722	0.9013	0.9646		LC3/ACTB(8w)					LC3/ACTB(16w)
	1.1536	1.1712	1.1886	1.1333	1.112		0	1	1	1		0	1	1	1
	1.3203	1.34993	1.2995	1.2465	1.2443		0.1	1.3578	1.2694	1.5945		0.1	0.9867	0.5874	0.7843
	1.4869	1.4237	1.1024	1.1499	1.359		0.5	1.9864	2.3669	2.1468		0.5	0.3549	0.7639	0.7349
	1.6536	1.4273	1.2007	1.2503	1.4624		1	2.427	2.109	2.554		1	2.427	2.109	2.554
	1.8203	1.59	1.3037	1.349	1.5688
	1.9869	1.681	1.4016	1.4488	1.6676		3e
	2.1536	1.7277	1.5018	1.5479	1.7654			Autophagosomes			Autolysosomes
	2.3203	1.7874	1.4994	1.5445	1.7592		HFD8w	19	21	16	9	14	10
	2.4869	1.647	1.499	1.5458	1.7543		HFD8w+PTV	38	28	30	19	18	23
	2.6536	1.722	1.4976	1.5387	1.749		HFD8w+PTV+BAFA1	71	68	89	5	8	6
	2.8203	1.698	1.496	1.5375	1.7416		HFD8w+BAFA1	52	48	30	9	6	8
	2.9869	1.6784	1.4939	1.5332	1.7341
	3.1536	1.6688	1.4934	1.5315	1.7297		3f
	3.3203	1.6572	1.4923	1.531	1.7263		Mitophagy index
	3.4869	1.6282	1.4917	1.5261	1.7179		ND	0.35	0.42	0.43	0.31	0.34
	3.6536	1.6285	1.4911	1.5254	1.7152		HFD+PTV	0.62	0.57	0.64	0.66	0.7
	3.8203	1.6284	1.4896	1.5227	1.7097
	3.9869	1.6284	1.4898	1.5238	1.7091		3g
	4.1536	1.629	1.4897	1.5213	1.7032		Co-localization of Mithchondria with MAP1LC3B
	4.3203	1.6291	1.4891	1.5187	1.7034		HFD	0.451968	0.406521	0.394432
	4.4869	1.6293	1.4877	1.5204	1.6987		HFD+PTV	0.736501	0.842215	0.794286
	4.6536	1.6294	1.4879	1.5186	1.6999
	4.8203	1.6286	1.4869	1.5166	1.6959
	4.9869	1.6284	1.4858	1.5153	1.6958
	5.1536	1.6294	1.4869	1.5153	1.6898
	5.3203	1.6277	1.4861	1.5137	1.6878
	5.4869	1.6298	1.4858	1.5152	1.6897
	5.6536	1.6294	1.4848	1.5135	1.6853
	5.8203	1.6288	1.4862	1.5123	1.6844
	5.9869	1.6299	1.4828	1.5133	1.6809
	6.1536	1.6287	1.4839	1.5131	1.6814
	6.3203	1.6294	1.4828	1.5143	1.6824
	6.4869	1.6299	1.4854	1.5131	1.6813
	6.6536	1.6297	1.4856	1.5101	1.6793
	6.8203	1.6298	1.4828	1.511	1.6771
	6.9869	1.6307	1.4831	1.5125	1.6756
	7.1536	1.6292	1.484	1.5103	1.6763
	7.3203	1.6312	1.4834	1.5082	1.6738
	7.4869	1.6291	1.4839	1.5077	1.6761
	7.6536	1.6296	1.4828	1.51	1.6733
	7.8203	1.6283	1.4821	1.5089	1.6748
	7.9869	1.6287	1.4824	1.5073	1.6739
	8.1536	1.6285	1.4813	1.5078	1.6761
	8.3203	1.6288	1.4815	1.5066	1.677
	8.4869	1.63	1.4821	1.5094	1.677
	8.6536	1.6289	1.4835	1.5085	1.6762
	8.8203	1.6302	1.4826	1.5081	1.6728
	8.9869	1.6302	1.4834	1.5093	1.6757
	9.1536	1.6303	1.4828	1.5093	1.6768
	9.3203	1.6308	1.4803	1.5087	1.6807
	9.4869	1.6298	1.4819	1.5071	1.6761
	9.6536	1.6303	1.4823	1.5087	1.6785
	9.8203	1.6291	1.4805	1.5061	1.6751
	9.9869	1.6287	1.4819	1.5086	1.6809
	10.1536	1.63	1.4824	1.51	1.6816
	10.3203	1.6289	1.4807	1.5058	1.6823
	10.4869	1.6294	1.4808	1.5082	1.6831
	10.6536	1.63	1.4806	1.5049	1.6819
	10.8203	1.6285	1.4818	1.5082	1.6801
	10.9869	1.6296	1.481	1.5065	1.682
	11.1536	1.6306	1.4827	1.5056	1.6835
	11.3203	1.6281	1.4789	1.5072	1.6817
	11.4869	1.6294	1.4787	1.5074	1.6845
	11.6536	1.6291	1.4807	1.5072	1.6828
	11.8203	1.6285	1.479	1.5071	1.6824
	11.9869	1.6296	1.478	1.5082	1.6866
	12.1536	1.6288	1.4809	1.5064	1.6846
	12.3203	1.6297	1.4802	1.5078	1.6871
	12.4869	1.6294	1.4794	1.5049	1.6859
	12.6536	1.6295	1.4772	1.5059	1.6854
	12.8203	1.629	1.4784	1.5075	1.689
	12.9869	1.6284	1.4781	1.5093	1.689
	13.1536	1.6282	1.4793	1.5084	1.6897
	13.3203	1.6282	1.4791	1.5084	1.6889
	13.4869	1.6284	1.4768	1.5104	1.6897
	13.6536	1.6284	1.4773	1.5097	1.6886
	13.8203	1.6283	1.4791	1.5074	1.6921
	13.9869	1.6268	1.4792	1.5075	1.6916
	14.1536	1.6282	1.4788	1.5086	1.696
	14.3203	1.6285	1.4792	1.5108	1.6938
	14.4869	1.6263	1.4787	1.5119	1.6912
	14.6536	1.6264	1.4787	1.5083	1.6925
	14.8203	1.6288	1.4788	1.5087	1.6939
	14.9869	1.6267	1.4789	1.5106	1.6954
	15.1536	1.6271	1.4793	1.5086	1.6974
	15.3203	1.6268	1.478	1.5105	1.6981
	15.4869	1.6265	1.4771	1.5063	1.6977
	15.6536	1.627	1.4789	1.5082	1.6968
	15.8203	1.6273	1.4771	1.5091	1.6992
	15.9869	1.6266	1.4787	1.5098	1.6985
	16.1536	1.629	1.4794	1.5095	1.6991
	16.3203	1.6264	1.4776	1.5093	1.7025
	16.4869	1.627	1.4783	1.5092	1.698
	16.6536	1.6266	1.4755	1.5094	1.7016
	16.8203	1.6252	1.4765	1.5094	1.7012
	16.9869	1.6268	1.4764	1.5119	1.7021
	17.1536	1.6271	1.4771	1.5117	1.7026
	17.3203	1.6254	1.4765	1.5102	1.7027
	17.4869	1.6247	1.4764	1.5097	1.7041
	17.6536	1.6262	1.4789	1.5098	1.7044
	17.8203	1.6262	1.4746	1.5084	1.7048
	17.9869	1.6246	1.4784	1.5104	1.7047
	18.1536	1.6241	1.4743	1.5131	1.7052
	18.3203	1.625	1.4752	1.5121	1.7059
	18.4869	1.624	1.4749	1.5108	1.7052
	18.6536	1.6256	1.4762	1.5134	1.7081
	18.8203	1.6253	1.4772	1.5108	1.7068
	18.9869	1.6247	1.4762	1.5116	1.7086
	19.1536	1.6246	1.4763	1.5093	1.7092
	19.3203	1.6236	1.4799	1.5126	1.7088
	19.4869	1.6244	1.4755	1.5094	1.7102
	19.6536	1.6227	1.4767	1.5113	1.7135
	19.8203	1.6228	1.4766	1.5132	1.7102
	19.9869	1.6248	1.4763	1.5133	1.7128
	20.1536	1.6229	1.4739	1.5126	1.7108
	20.3203	1.6236	1.4757	1.513	1.7098
	20.4869	1.6234	1.4762	1.5148	1.7106
	20.6536	1.623	1.4757	1.514	1.7089
	20.8203	1.6227	1.4742	1.5145	1.7105
	20.9869	1.6236	1.4751	1.5145	1.7113
	21.1536	1.6227	1.474	1.5155	1.7102
	21.3203	1.6228	1.4746	1.5149	1.7116
	21.4869	1.6223	1.4758	1.513	1.7134
	21.6536	1.6234	1.4749	1.5168	1.713
	21.8203	1.6216	1.4736	1.5153	1.7109
	21.9869	1.6215	1.476	1.514	1.7142
	22.1536	1.623	1.4759	1.517	1.7108
	22.3203	1.6225	1.4755	1.5174	1.7109
	22.4869	1.6216	1.4749	1.5172	1.7128
	22.6536	1.6208	1.475	1.5179	1.7184
	22.8203	1.6223	1.4738	1.5176	1.7148
	22.9869	1.6227	1.4748	1.5167	1.7114
	23.1536	1.6211	1.4768	1.5182	1.7141
	23.3203	1.6223	1.4754	1.5167	1.7168
	23.4869	1.6219	1.4759	1.5152	1.7151
	23.6536	1.6215	1.4758	1.5195	1.7172
	23.8203	1.6213	1.473	1.5198	1.7166
	23.9869	1.6209	1.4762	1.5194	1.7162
	24.1536	1.6196	1.476	1.5183	1.716
	24.3203	1.6219	1.4769	1.5186	1.7183
	24.4869	1.6209	1.4758	1.518	1.7183
	24.6536	1.623	1.4765	1.5224	1.718
	24.8203	1.6208	1.4772	1.5226	1.7186
	24.9869	1.6202	1.4769	1.5224	1.7199
	25.1536	1.6206	1.4758	1.5226	1.7186
	25.3203	1.6214	1.4748	1.5226	1.7201
	25.4869	1.6212	1.4762	1.5219	1.7185
	25.6536	1.6207	1.4765	1.5234	1.7186
	25.8203	1.6201	1.4762	1.5235	1.7211
	25.9869	1.6218	1.4769	1.5235	1.7189
	26.1536	1.6201	1.4786	1.5266	1.7228
	26.3203	1.621	1.4778	1.5232	1.7199
	26.4869	1.6201	1.4775	1.5235	1.718
	26.6536	1.6224	1.476	1.526	1.7206
	26.8203	1.6218	1.476	1.5246	1.7198
	26.9869	1.622	1.4794	1.5249	1.7189
	27.1536	1.6211	1.4791	1.5269	1.7204
	27.3203	1.6217	1.479	1.5295	1.7205
	27.4869	1.6213	1.4773	1.5296	1.7204
	27.6536	1.6223	1.4782	1.5299	1.7219
	27.8203	1.6236	1.4777	1.5307	1.7217
	27.9869	1.6214	1.4809	1.5284	1.7223
	28.1536	1.622	1.4799	1.5293	1.7209
	28.3203	1.6217	1.481	1.5311	1.7204
	28.4869	1.6239	1.4791	1.5322	1.7211
	28.6536	1.6209	1.4795	1.5326	1.7229
	28.8203	1.6215	1.4792	1.5338	1.7198
	28.9869	1.6201	1.4804	1.5332	1.7211
	29.1536	1.6222	1.4806	1.5353	1.7214
	29.3203	1.6212	1.4812	1.5354	1.7173
	29.4869	1.6225	1.4795	1.5352	1.7203
	29.6536	1.6228	1.481	1.5359	1.7219
	29.8203	1.622	1.4849	1.5358	1.7232
	29.9869	1.6226	1.4827	1.5384	1.719
	30.1536	1.6231	1.4837	1.5398	1.7206
	30.3203	1.6223	1.4837	1.5395	1.7218
	30.4869	1.6228	1.4871	1.5404	1.7226
	30.6536	1.6236	1.484	1.5407	1.7245
	30.8203	1.6231	1.4828	1.5421	1.721
	30.9869	1.6253	1.4868	1.5438	1.7223
	31.1536	1.6222	1.4864	1.5418	1.724
	31.3203	1.6239	1.489	1.5445	1.7244
	31.4869	1.6241	1.4858	1.5434	1.7226
	31.6536	1.6224	1.4879	1.5458	1.7231
	31.8203	1.6236	1.4863	1.5455	1.7231
	31.9869	1.6246	1.4896	1.5498	1.7246
	32.1536	1.6228	1.4884	1.5524	1.7225
	32.3203	1.6247	1.4871	1.5507	1.7226
	32.487	1.6256	1.4895	1.5534	1.7217
	32.6536	1.625	1.4891	1.5513	1.7213
	32.8203	1.6251	1.4883	1.5522	1.7199
	32.987	1.625	1.4898	1.552	1.723
	33.1536	1.6271	1.4889	1.5555	1.723
	33.3203	1.6258	1.49	1.5549	1.7229
	33.487	1.6249	1.4905	1.5547	1.7186
	33.6536	1.6261	1.4895	1.5567	1.7164
	33.8203	1.6259	1.4899	1.556	1.7236
	33.987	1.6268	1.4933	1.5577	1.7221
	34.1536	1.627	1.4939	1.5571	1.7236
	34.3203	1.6279	1.4936	1.5574	1.7223
	34.487	1.6262	1.4936	1.5587	1.7202
	34.6536	1.6277	1.4941	1.5628	1.7181
	34.8203	1.6272	1.493	1.5639	1.7207
	34.987	1.6281	1.4948	1.5651	1.7237
	35.1536	1.6263	1.4961	1.5641	1.7229
	35.3203	1.6274	1.4963	1.5689	1.7214
	35.487	1.6277	1.4973	1.5689	1.7227
	35.6536	1.6281	1.4949	1.5667	1.7239
	35.8203	1.6286	1.4986	1.5708	1.7216
	35.987	1.6299	1.4973	1.5712	1.7232
	36.1536	1.6269	1.4994	1.5727	1.723
	36.3203	1.6285	1.4999	1.5744	1.7215
	36.487	1.629	1.4984	1.5766	1.7221
	36.6536	1.6291	1.4999	1.5754	1.7233
	36.8203	1.6283	1.5023	1.5775	1.7231
	36.987	1.6293	1.5011	1.5779	1.7207
	37.1536	1.629	1.5019	1.582	1.7205
	37.3203	1.6297	1.5021	1.5789	1.724
	37.487	1.63	1.5023	1.5816	1.7214
	37.6536	1.6297	1.5058	1.5847	1.7198
	37.8203	1.6309	1.5051	1.5859	1.7203
	37.987	1.6306	1.508	1.5856	1.7194
	38.1536	1.6306	1.5084	1.5884	1.7191
	38.3203	1.6306	1.5071	1.5907	1.7212
	38.487	1.6314	1.5093	1.5888	1.7181
	38.6536	1.6313	1.5089	1.5897	1.7171
	38.8203	1.633	1.5128	1.5923	1.7177
	38.987	1.6329	1.5131	1.5934	1.7144
	39.1536	1.6334	1.5119	1.5957	1.7179
	39.3203	1.6339	1.5117	1.5981	1.7205
	39.487	1.633	1.5135	1.5974	1.7168
	39.6536	1.6351	1.5127	1.5982	1.7183
	39.8203	1.6341	1.512	1.6026	1.721
	39.987	1.6358	1.5154	1.6035	1.7176
	40.1536	1.6344	1.5175	1.6041	1.7189
	40.3203	1.6343	1.5164	1.6071	1.7152
	40.487	1.6337	1.5188	1.609	1.7192
	40.6536	1.6359	1.5218	1.607	1.7156
	40.8203	1.636	1.5194	1.6098	1.7161
	40.987	1.6363	1.5192	1.6144	1.7179
	41.1536	1.636	1.5215	1.6142	1.7179
	41.3203	1.6351	1.5221	1.6169	1.7157
	41.487	1.6371	1.5236	1.6216	1.7182
	41.6536	1.6371	1.5244	1.6208	1.7201
	41.8203	1.6371	1.5248	1.6218	1.7164
	41.987	1.6365	1.5218	1.6269	1.7174
	42.1536	1.6374	1.5264	1.6267	1.7195
	42.3203	1.6371	1.5258	1.6273	1.7184
	42.487	1.6386	1.5275	1.6307	1.7204
	42.6536	1.6388	1.5287	1.6297	1.7201
	42.8203	1.6393	1.5305	1.6333	1.7225
	42.987	1.6405	1.5299	1.636	1.7178
	43.1536	1.6392	1.5305	1.6377	1.7219
	43.3203	1.6397	1.5302	1.6384	1.7201
	43.487	1.6408	1.5317	1.642	1.7175
	43.6536	1.6404	1.5345	1.6443	1.7197
	43.8203	1.6396	1.5337	1.6441	1.7197
	43.987	1.6409	1.538	1.6455	1.7214
	44.1536	1.64	1.5377	1.649	1.7178
	44.3203	1.643	1.5376	1.651	1.7192
	44.487	1.6425	1.5375	1.6522	1.7229
	44.6536	1.6412	1.5427	1.6571	1.7226
	44.8203	1.6442	1.5418	1.6559	1.7193
	44.987	1.6442	1.5443	1.658	1.7227
	45.1536	1.6432	1.5464	1.6624	1.7186
	45.3203	1.6436	1.5473	1.6692	1.7235
	45.487	1.6429	1.5471	1.6667	1.7211
	45.6536	1.6456	1.5471	1.6701	1.7232
	45.8203	1.6461	1.5495	1.6746	1.7245
	45.987	1.6454	1.5495	1.673	1.7225
	46.1536	1.6473	1.5534	1.6815	1.7238
	46.3203	1.6457	1.5537	1.6829	1.7249
	46.487	1.6464	1.5551	1.6828	1.7242
	46.6536	1.6476	1.5576	1.685	1.7261
	46.8203	1.6476	1.5575	1.6865	1.7232
	46.987	1.6463	1.5595	1.6912	1.7246
	47.1536	1.6485	1.5599	1.6951	1.7248
	47.3203	1.6484	1.5589	1.6957	1.7246
	47.487	1.649	1.5606	1.6977	1.7266
	47.6536	1.6484	1.5646	1.6984	1.7262
	47.8203	1.6484	1.5649	1.7031	1.7309
	47.987	1.6496	1.5663	1.7078	1.7295
	48.1536	1.6502	1.5686	1.7094	1.7285
	48.3203	1.6506	1.5687	1.7124	1.7286
	48.487	1.6511	1.571	1.7122	1.7295
	48.6536	1.6507	1.5703	1.7153	1.7307
	48.8203	1.6513	1.5697	1.7166	1.7334
	48.987	1.6527	1.5736	1.7217	1.7299
	49.1536	1.6526	1.5755	1.7238	1.7308
	49.3203	1.6515	1.5742	1.7257	1.7318
	49.487	1.6541	1.5783	1.7277	1.7342
	49.6536	1.6527	1.5769	1.7317	1.732
	49.8203	1.6542	1.5794	1.7367	1.7376
	49.987	1.6549	1.5806	1.739	1.7355
	50.1536	1.6553	1.5848	1.7426	1.7363
	50.3203	1.6562	1.5854	1.7449	1.7376
	50.487	1.6546	1.5866	1.7477	1.7387
	50.6536	1.6557	1.5876	1.7541	1.7389
	50.8203	1.6552	1.5904	1.7565	1.7391
	50.987	1.6578	1.5921	1.759	1.7406
	51.1536	1.6589	1.5922	1.7617	1.7429
	51.3203	1.6575	1.5942	1.7687	1.7423
	51.487	1.6574	1.5961	1.7711	1.7433
	51.6536	1.6595	1.5981	1.774	1.7413
	51.8203	1.6603	1.5984	1.7795	1.7425
	51.987	1.6603	1.6002	1.7821	1.7446
	52.1536	1.6604	1.604	1.7866	1.7468
	52.3203	1.6613	1.607	1.7915	1.7439
	52.487	1.6635	1.6041	1.7901	1.7483
	52.6536	1.6614	1.604	1.7957	1.7477
	52.8203	1.6615	1.6104	1.8006	1.7485
	52.987	1.6616	1.6121	1.8034	1.7486
	53.1536	1.6635	1.6119	1.8063	1.7507
	53.3203	1.6638	1.6137	1.8108	1.7535
	53.487	1.6636	1.6162	1.8105	1.7542
	53.6536	1.6653	1.6165	1.8224	1.7591
	53.8203	1.6657	1.6198	1.8234	1.7579
	53.987	1.6646	1.6204	1.8276	1.7591
	54.1536	1.6657	1.6222	1.8318	1.7599
	54.3203	1.6659	1.6241	1.8337	1.759
	54.487	1.6653	1.6252	1.8402	1.7642
	54.6536	1.668	1.6305	1.8458	1.7667
	54.8203	1.6668	1.6282	1.8486	1.7687
	54.987	1.6675	1.6306	1.85	1.7689
	55.1536	1.6695	1.6317	1.856	1.7679
	55.3203	1.6702	1.6341	1.8592	1.7685
	55.487	1.6697	1.6365	1.8649	1.7744
	55.6536	1.6714	1.6375	1.8683	1.7763
	55.8203	1.6691	1.6424	1.8718	1.7744
	55.987	1.6713	1.6423	1.8802	1.7765
	56.1536	1.6704	1.644	1.883	1.7795
	56.3203	1.6704	1.646	1.8893	1.7807
	56.487	1.6747	1.6469	1.8949	1.7826
	56.6536	1.6741	1.6503	1.8974	1.7797
	56.8203	1.6734	1.6525	1.9007	1.7836
	56.987	1.674	1.6574	1.9067	1.7838
	57.1536	1.6756	1.6589	1.9156	1.7879
	57.3203	1.6735	1.66	1.9174	1.7893
	57.487	1.675	1.6603	1.9198	1.7924
	57.6536	1.6759	1.6671	1.9255	1.7938
	57.8203	1.6789	1.6698	1.9296	1.7933
	57.987	1.6762	1.6699	1.9414	1.7963
	58.1536	1.6783	1.6702	1.941	1.7979
	58.3203	1.6797	1.6729	1.9467	1.8012
	58.487	1.679	1.678	1.9512	1.8031
	58.6536	1.6802	1.6796	1.9547	1.8055
	58.8203	1.6823	1.6824	1.9605	1.8049
	58.987	1.6798	1.6837	1.967	1.8082
	59.1536	1.6807	1.6842	1.969	1.8089
	59.3203	1.6819	1.6884	1.9792	1.8138
	59.487	1.6844	1.6913	1.9861	1.813
	59.6536	1.6837	1.6916	1.9938	1.8135
	59.8203	1.6835	1.6941	1.9978	1.8139
	59.987	1.6849	1.699	2.0022	1.8172
	60.1536	1.6845	1.701	2.0092	1.822
	60.3203	1.686	1.7034	2.0106	1.8208
	60.487	1.6863	1.7055	2.0156	1.8242
	60.6536	1.6847	1.7077	2.0257	1.8286
	60.8203	1.6862	1.7099	2.0352	1.8289
	60.987	1.688	1.7114	2.036	1.8344
	61.1536	1.6869	1.7131	2.0461	1.834
	61.3203	1.688	1.7174	2.0523	1.8362
	61.487	1.6897	1.7203	2.0583	1.8411
	61.6536	1.6889	1.7227	2.0602	1.8399
	61.8203	1.6913	1.7283	2.0698	1.8438
	61.987	1.6915	1.7276	2.0759	1.8489
	62.1536	1.6912	1.7274	2.0836	1.8476
	62.3203	1.6901	1.7292	2.086	1.846
	62.487	1.693	1.7331	2.0946	1.8532
	62.6536	1.6922	1.7372	2.1012	1.8533
	62.8203	1.6935	1.7387	2.1036	1.8569
	62.987	1.6937	1.7445	2.1156	1.8631
	63.1536	1.6948	1.7455	2.1142	1.8619
	63.3203	1.6949	1.7489	2.1233	1.8657
	63.487	1.6967	1.7544	2.1318	1.8705
	63.6536	1.6962	1.7557	2.1397	1.8704
	63.8203	1.6958	1.7587	2.1503	1.8749
	63.987	1.6973	1.7572	2.154	1.8713
	64.1536	1.6986	1.7603	2.1607	1.8783
	64.3203	1.6988	1.7628	2.1681	1.883
	64.487	1.7001	1.7679	2.1752	1.882
	64.6536	1.6998	1.7721	2.1799	1.8888
	64.8203	1.6997	1.7739	2.1851	1.8905
	64.987	1.7008	1.7738	2.1897	1.8964
	65.1536	1.7	1.7762	2.2001	1.8952
	65.3203	1.7029	1.7827	2.2045	1.8977
	65.487	1.703	1.7861	2.2116	1.8982
	65.6536	1.7007	1.7872	2.2186	1.9027
	65.8203	1.7059	1.7886	2.2304	1.9063
	65.987	1.7041	1.7929	2.2296	1.9103
	66.1536	1.7052	1.7982	2.2413	1.9139
	66.3203	1.7067	1.7965	2.2471	1.9143
	66.487	1.7049	1.7991	2.2567	1.9187
	66.6536	1.7071	1.804	2.2613	1.9226
	66.8203	1.7061	1.804	2.27	1.9243
	66.987	1.7068	1.8074	2.2706	1.9259
	67.1536	1.7072	1.8121	2.2802	1.9263
	67.3203	1.7097	1.8125	2.2921	1.9333
	67.487	1.7101	1.8179	2.2965	1.9343
	67.6536	1.7104	1.8177	2.3106	1.9392
	67.8203	1.7108	1.8216	2.3145	1.9394
	67.987	1.7131	1.8249	2.3231	1.9489
	68.1536	1.7129	1.8283	2.3275	1.9522
	68.3203	1.7124	1.8288	2.3369	1.9509
	68.487	1.7126	1.833	2.3425	1.9526
	68.6536	1.7127	1.8368	2.3543	1.9583
	68.8203	1.7145	1.8397	2.3613	1.9658
	68.987	1.7119	1.8378	2.3634	1.958
	69.1536	1.7134	1.8426	2.3673	1.9586
	69.3203	1.7131	1.8418	2.3703	1.9623
	69.487	1.7155	1.8442	2.377	1.9674
	69.6536	1.7156	1.8447	2.384	1.9664
	69.8203	1.7163	1.8506	2.3892	1.9726
	70.0711	1.7251	1.8508	2.3898	1.9764
	70.1195	1.731	1.8565	2.4127	1.9987
	70.1511	1.7356	1.8588	2.4245	2.0066
	70.4992	1.7377	1.8619	2.4353	2.0172
	70.6658	1.7359	1.8637	2.4397	2.0165
	70.8325	1.7397	1.8709	2.452	2.031
	70.9992	1.7382	1.8697	2.4576	2.0443
	71.1658	1.7408	1.8817	2.4642	2.0604
	71.3325	1.7429	1.8856	2.4751	2.0728
	71.4992	1.7454	1.8928	2.4827	2.0878
	71.6658	1.7454	1.8966	2.4915	2.0951
	71.8325	1.7447	1.8975	2.503	2.1082
	71.9992	1.7471	1.9039	2.5118	2.1143
	72.1658	1.7483	1.9045	2.5225	2.1248
	72.3325	1.75	1.9083	2.5282	2.1338
	72.4992	1.7492	1.9118	2.536	2.1453
	72.6658	1.7523	1.9169	2.5406	2.1583
	72.8325	1.7532	1.9221	2.5531	2.169
	72.9992	1.7533	1.9243	2.566	2.1877
	73.1658	1.7562	1.9286	2.5733	2.1937
	73.3325	1.7565	1.9314	2.5853	2.2056
	73.4992	1.7606	1.9409	2.596	2.2182
	73.6658	1.7601	1.9426	2.605	2.2309
	73.8325	1.763	1.9456	2.614	2.2414
	73.9992	1.7649	1.9508	2.6239	2.2564
	74.1658	1.7658	1.9585	2.6383	2.2659
	74.3325	1.7664	1.966	2.6467	2.2804
	74.4992	1.7666	1.9671	2.6582	2.296
	74.6658	1.7683	1.9685	2.6653	2.3028
	74.8325	1.7661	1.9663	2.6647	2.3047
	74.9992	1.7625	1.9579	2.6409	2.2669
	75.1658	1.7621	1.9605	2.6438	2.2966
	75.3325	1.766	1.9759	2.6781	2.3338
	75.4992	1.77	1.9812	2.6947	2.3572
	75.6658	1.772	1.9862	2.7079	2.37
	75.8325	1.7754	1.9898	2.7199	2.3778
	75.9992	1.7754	1.9935	2.7291	2.381
	76.1658	1.7759	1.9963	2.7399	2.3899
	76.3325	1.7765	1.9972	2.7428	2.3838
	76.4992	1.7773	1.9972	2.7442	2.3772
	76.6658	1.7769	2.001	2.7447	2.3831
	76.7061	1.7781	2.0063	2.7425	2.4006
	76.8728	1.7767	2.0073	2.7487	2.4075
	77.0394	1.7806	2.0104	2.7588	2.4154
	77.2061	1.7799	2.0098	2.7677	2.4298
	77.3728	1.7804	2.018	2.7743	2.4305
	77.5394	1.7807	2.0211	2.7791	2.4399
	77.7061	1.7822	2.0269	2.7889	2.4394
	77.8728	1.7838	2.0274	2.7957	2.4525
	78.0394	1.7862	2.0345	2.8052	2.4549
	78.2061	1.7855	2.0386	2.8129	2.4706
	78.3728	1.7874	2.04	2.8229	2.4778
	78.5394	1.7883	2.0402	2.8268	2.4844
	78.7061	1.7888	2.0468	2.8413	2.4959
	78.8728	1.7907	2.0499	2.8503	2.5084
	79.0394	1.7924	2.052	2.8641	2.5106
	79.2061	1.7943	2.0589	2.8788	2.5194
	79.3728	1.7947	2.0626	2.8846	2.527
	79.5394	1.7959	2.0659	2.8919	2.538
	79.7061	1.7951	2.0687	2.9039	2.5461
	79.8728	1.7963	2.0728	2.9115	2.5572
	80.0394	1.7994	2.0807	2.9249	2.5617
	80.2061	1.7986	2.0809	2.933	2.5701
	80.3728	1.7984	2.085	2.9411	2.5745
	80.5394	1.8002	2.0888	2.9591	2.5853
	80.7061	1.803	2.0969	2.9661	2.6042
	80.8728	1.802	2.0993	2.9716	2.6014
	81.0394	1.804	2.1049	2.9838	2.6094
	81.2061	1.8032	2.1081	2.9953	2.613
	81.3728	1.8049	2.1131	3.0087	2.6168
	81.5394	1.8063	2.1143	3.0139	2.6278
	81.7061	1.8073	2.1179	3.0236	2.6355
	81.8728	1.8062	2.1215	3.0347	2.6432
	82.0394	1.8091	2.1219	3.0459	2.6519
	82.2061	1.8063	2.1288	3.0593	2.6558
	82.3728	1.8077	2.1297	3.0705	2.6628
	82.5394	1.81	2.1343	3.0755	2.6664
	82.7061	1.8126	2.1417	3.0819	2.6796
	82.8728	1.8146	2.1444	3.0945	2.6833
	83.0394	1.8149	2.1449	3.1056	2.689
	83.2061	1.814	2.1497	3.1143	2.6925
	83.3728	1.8141	2.1527	3.1275	2.6958
	83.5394	1.8154	2.1567	3.1328	2.7075
	83.7061	1.8157	2.1614	3.1419	2.7174
	83.8728	1.8167	2.1636	3.1513	2.7185
	84.0394	1.8175	2.1666	3.1526	2.7143
	84.2061	1.8173	2.1671	3.1647	2.7235
	84.3728	1.8195	2.1696	3.171	2.728
	84.3978	1.8193	2.1741	3.1774	2.7418
	84.5645	1.8202	2.1805	3.1844	2.7482
	84.7311	1.8201	2.1849	3.197	2.7575
	84.8978	1.8204	2.189	3.2083	2.7608
	85.0645	1.8203	2.189	3.2192	2.7653
	85.2311	1.8224	2.194	3.2287	2.7732
	85.3978	1.8221	2.195	3.2386	2.7737
	85.5645	1.8212	2.1981	3.2395	2.7842
	85.7311	1.8235	2.2006	3.2521	2.7897
	85.8978	1.8224	2.2048	3.2634	2.7958
	86.0645	1.8239	2.208	3.2663	2.8029
	86.2311	1.8251	2.2113	3.2781	2.8118
	86.3978	1.8258	2.2114	3.2848	2.8138
	86.5442	1.8271	2.2142	3.2934	2.8213
	86.7108	1.8268	2.218	3.3086	2.8299
	86.8775	1.8259	2.2203	3.3181	2.835
	87.0442	1.8271	2.2246	3.3215	2.8445
	87.2108	1.8272	2.2301	3.3293	2.8452
	87.3775	1.8301	2.2364	3.3447	2.855
	87.5442	1.8305	2.2428	3.3547	2.8646
	87.7108	1.8316	2.2429	3.3607	2.8636
	87.8775	1.8305	2.2423	3.3663	2.8765
	88.0442	1.8321	2.2498	3.3769	2.8795
	88.2108	1.8335	2.2525	3.3849	2.8917
	88.3775	1.8299	2.2547	3.3908	2.8942
	88.5442	1.8313	2.2585	3.3984	2.8956
	88.7108	1.834	2.2619	3.4036	2.9079
	88.8775	1.8337	2.265	3.4113	2.9191
	89.0442	1.834	2.2674	3.4222	2.9201
	89.2108	1.837	2.2722	3.437	2.928
	89.3775	1.8373	2.2763	3.4403	2.9329
	89.5442	1.8387	2.2819	3.4527	2.9399
	89.7108	1.839	2.2815	3.4704	2.9533
	89.8775	1.8386	2.2866	3.4756	2.9604
	90.0442	1.8404	2.2917	3.4826	2.9741
	90.2108	1.8397	2.2918	3.4925	2.9785
	90.3775	1.8417	2.2957	3.491	2.9859
	90.5442	1.8422	2.2998	3.504	2.9889
	90.7108	1.8439	2.2982	3.5054	2.9978
	90.8775	1.8457	2.3035	3.5153	3.0096
	91.0442	1.8447	2.3059	3.5255	3.0126
	91.2108	1.8466	2.3113	3.5296	3.0171
	91.3775	1.8464	2.3126	3.5414	3.0208
	91.5442	1.8492	2.3221	3.5495	3.0372
	91.7108	1.8484	2.3267	3.55	3.0433
	91.8775	1.8503	2.331	3.5612	3.0517
	92.0442	1.8492	2.3302	3.5721	3.0564
	92.2108	1.8485	2.3329	3.5735	3.0559
	92.3775	1.8469	2.3337	3.5777	3.0608
	92.6511	1.8491	2.34	3.6001	3.0812
	92.8178	1.8496	2.3468	3.6293	3.0911
	92.9844	1.8532	2.3552	3.6402	3.1091
	93.1511	1.8542	2.364	3.657	3.1182
	93.3178	1.8558	2.3687	3.6687	3.1278
	93.4844	1.8574	2.3742	3.6804	3.1362
	93.6511	1.8561	2.3773	3.6878	3.1412
	93.8178	1.8584	2.3771	3.6948	3.1493
	93.9844	1.8595	2.378	3.699	3.1549
	94.1511	1.8605	2.3868	3.7013	3.1578
	94.3178	1.8612	2.3865	3.6997	3.1662
	94.4844	1.8604	2.3854	3.6975	3.1787
	94.6511	1.86	2.3862	3.7057	3.1848
	94.8178	1.8617	2.3873	3.7243	3.1919
	94.9844	1.8633	2.3884	3.737	3.2016
	95.1511	1.8636	2.395	3.746	3.2098
	95.3178	1.8634	2.398	3.7569	3.217
	95.4844	1.8645	2.3986	3.7601	3.2169
	95.6511	1.868	2.4082	3.7932	3.244
	95.8178	1.8687	2.4251	3.816	3.2689
	95.8181	1.8702	2.4389	3.8351	3.285
	96.3181	1.8734	2.4415	3.8445	3.3141
	96.8181	1.8749	2.4444	3.8527	3.3345
	97.3181	1.8767	2.4539	3.8762	3.3639
	97.8181	1.8794	2.4661	3.8915	3.3773
	98.3181	1.8795	2.4711	3.8968	3.405
	98.8181	1.883	2.4823	3.9007	3.4279
	99.3181	1.8861	2.4915	3.9185	3.4494
	99.8181	1.8824	2.4915	3.9304	3.4712
	100.318	1.8876	2.4908	3.9275	3.4996
	100.818	1.8882	2.5057	3.9413	3.5152
	101.318	1.8903	2.5083	3.9457	3.5384
	101.818	1.8905	2.5164	3.9537	3.5536
	102.318	1.8932	2.525	3.9702	3.5698
	102.818	1.8967	2.5326	3.9675	3.5946
	103.318	1.8957	2.5405	3.9917	3.613
	103.818	1.8975	2.5495	3.9976	3.647
	104.318	1.8976	2.5506	3.9799	3.6475
	104.818	1.8978	2.557	3.9858	3.6543
	105.318	1.8996	2.5703	4.0047	3.6725
	105.818	1.9037	2.5937	4.028	3.7029
	106.318	1.9072	2.6037	4.0586	3.7279
	106.818	1.9065	2.6071	4.0729	3.7547
	107.318	1.9091	2.6267	4.0875	3.7879
	107.818	1.9118	2.6296	4.1148	3.8224
	108.318	1.9141	2.6394	4.1201	3.8504
	108.818	1.9148	2.6501	4.1341	3.8742
	109.318	1.9192	2.6633	4.1511	3.8816
	109.818	1.9217	2.67	4.1533	3.9184
	110.318	1.9212	2.6757	4.1692	3.9395
	110.818	1.9252	2.6801	4.1849	3.9673
	111.318	1.9286	2.6853	4.2158	3.9847
	111.818	1.9282	2.6955	4.2283	4.0082
	112.318	1.9296	2.7032	4.252	4.0293
	112.818	1.9308	2.6994	4.2782	4.0484
	113.318	1.9332	2.7166	4.3049	4.064
	113.818	1.937	2.7247	4.3237	4.0801
	114.318	1.9418	2.7404	4.3443	4.0965
	114.818	1.943	2.753	4.3668	4.1095
	115.318	1.9441	2.7628	4.4031	4.1239
	115.818	1.9446	2.7584	4.4053	4.1239
	116.318	1.9431	2.7593	4.4276	4.1331
	116.818	1.9466	2.7732	4.4357	4.1468
	117.318	1.935	2.7333	4.3944	4.0926
	117.818	1.9462	2.7935	4.4547	4.1427
	118.318	1.9558	2.8446	4.5079	4.1855
	118.818	1.9622	2.8669	4.5347	4.2033
	119.318	1.9648	2.8597	4.5859	4.2068
	119.818	1.9631	2.8336	4.6184	4.248
	120.318	1.9661	2.8479	4.6568	4.2794

## Sheet: Fig4
	4b							4c
	EPC proliferation							EPC proliferation
	Control	1.03	1.1	0.98	1.05	1.09		Control	1.09	0.96	1.04	1.15	1.04
	PTV	1.47	1.47	1.38	1.65	1.18		PTV	1.54	1.59	1.49	1.34	1.68
	ShATG7+PTV	1.23	1.19	1.32	1.11	1.15		3-MA+PTV	1.13	1.09	0.87	1.3	1.21
	VC+PTV	1.49	1.66	1.42	1.69	1.54		3-MA	0.86	0.75	0.93	0.91	0.81
	VC	1.04	1.11	1.18	0.89	0.99
	ShATG7	0.78	0.88	0.75	0.98	1.04
	4e							4f
	PINK1/TOMM20 fold of control							PARK2/TOMM20
	0	1	1	1	1	1		0	1	1	1	1	1
	0.1	1.15399	1.21847	1.19935	1.32185	1.22794		0.1	1.03324	1.05448	1.19399	0.977343	1.10883
	0.5	1.75549	1.90396	2.01589	2.31851	2.36489		0.5	1.9891	1.77629	1.84829	1.97262	1.46197
	1	1.98674	1.8749	1.8894	2.09833	1.5341		1	2.09188	1.65289	1.7762	1.78932	1.78529
	4g							4h
	Co-localization of Mithchondria with PARK2							Co-localization of MAP1LC3B with PARK2
	HFD	0.362357	0.486621	0.428538				HFD	0.362357	0.486621	0.428538
	HFD+PTV	0.853721	0.836864	0.896325				HFD+PTV	0.853721	0.836864	0.896325

## Sheet: Fig5
	5c								5g							5h						5j
	LC3/ACTB(shPink1)								RTCA							RTCA						RTCA
	Control	1	1	1					Time (mimutes)		PTV concentration					Time (mimutes)	PTV concentration					Time (minutes)	WT	WT+PTV	Pink1-/-	Pink1-/-+PTV
	PTV	2.574	3.295	3.053							PTV	ShPink1+PTV	ShPink1	VC			PTV	ShPark2+PTV	ShPark2	VC		0.2	0	0	0	0
	VC+PTV	3.056	3.425	2.403					0		0	0	0	0		0	0	0	0	0		0.4	0.33	0.29	0.27	0.16
	ShPink1+PTV	1.445	1.396	1.603					0.1536		0.1397	0.0657	0.0127	0.0029		0.1536	0.1397	0.0684	0.106	0.1342		0.6	0.48	0.51	0.5	0.42
									0.3203		0.2668	0.2792	0.2546	0.2707		0.3203	0.2668	0.3194	0.2367	0.2511		0.8	0.66	0.69	0.72	0.69
	5d								0.4869		0.3895	0.4565	0.4336	0.4753		0.4869	0.3895	0.5356	0.3617	0.367		1	0.97	0.86	0.91	0.9
	LC3/ACTB(shPark2)								0.6536		0.6102	0.7162	0.6501	0.6129		0.6536	0.6102	0.826	0.5778	0.579		1.2	1.18	1.01	1.13	1.03
	Control	1	1	1					0.8203		0.8305	0.9649	0.7576	0.7251		0.8203	0.8305	1.0987	0.7928	0.7884		1.4	1.28	1.181	1.25	1.15
	PTV	2.584	2.905	3.194					0.9869		0.9492	1.1013	0.825	0.8626		0.9869	0.9492	1.2646	0.9019	0.8987		1.6	1.38	1.228	1.38	1.18
	VC+PTV	2.495	3.425	3.021					1.1536		0.9644	1.1333	0.9091	0.986		1.1536	0.9644	1.312	1.1112	0.9076		1.8	1.39	1.235	1.35	1.25
	ShPark2+PTV	1.0492	0.931	1.204					1.3203		1.0821	1.2465	1.0951	1.0799		1.3203	1.0821	1.4443	1.3193	1.0174		2	1.43	1.33	1.33	1.28
									1.4869		1.1948	1.3499	1.1985	1.1414		1.4869	1.1948	1.559	1.4237	1.1291		2.2	1.47	1.38	1.32	1.285
									1.6536		1.2052	1.3503	1.2523	1.2036		1.6536	1.2052	1.5624	1.4273	1.1384		2.4	1.49	1.421	1.31	1.287
	5e								1.8203		1.2192	1.349	1.3073	1.2271		1.8203	1.2192	1.5688	1.429	1.1487		2.6	1.49	1.4628	1.28	1.28
	EPC proliferation								1.9869		1.2321	1.3488	1.3091	1.2599		1.9869	1.2321	1.5676	1.4281	1.1602		2.8	1.48	1.4925	1.25	1.285
	Control	1.13	1.02	0.99	1.06	0.97			2.1536		1.2411	1.3479	1.2836	1.3112		2.1536	1.2411	1.5654	1.4277	1.1722		3	1.47	1.5018	1.18	1.275
	PTV	1.48	1.53	1.39	1.65	1.53			2.3203		1.2589	1.3445	1.2528	1.3331		2.3203	1.2589	1.5592	1.4274	1.1849		3.2	1.49	1.5015	1.15	1.25
	ShPink1+PTV	1.27	1.24	1.37	1.34	1.29			2.4869		1.266	1.3458	1.2931	1.3414		2.4869	1.266	1.5543	1.427	1.1968		3.4	1.47	1.516	1.16	1.265
	VC+PTV	1.66	1.54	1.63	1.42	1.49			2.6536		1.2798	1.3387	1.2374	1.3276		2.6536	1.2798	1.549	1.4282	1.209		3.6	1.43	1.5087	1.17	1.277
	ShPark2	0.96	0.93	1.06	1.01	0.94			2.8203		1.2884	1.3375	1.2917	1.3415		2.8203	1.2884	1.5416	1.428	1.2204		3.8	1.44	1.51	1.16	1.276
	VC	0.99	1.12	1.13	0.95	1.17			2.9869		1.2967	1.3332	1.2434	1.3206		2.9869	1.2967	1.5341	1.4284	1.2304		4	1.41	1.5117	1.17	1.27
									3.1536		1.3063	1.3315	1.2447	1.3075		3.1536	1.3063	1.5297	1.4288	1.2413		4.2	1.4	1.5018	1.167	1.2767
	5f								3.3203		1.3144	1.331	1.2546	1.3086		3.3203	1.3144	1.5263	1.4272	1.2488		4.4	1.39	1.5015	1.17	1.273
	EPC proliferation								3.4869		1.3207	1.3261	1.3061	1.2997		3.4869	1.3207	1.5179	1.4282	1.2588		4.6	1.49	1.516	1.174	1.274
	Control	1.03	1.12	0.98	1.05	0.99			3.6536		1.3283	1.3254	1.2828	1.3052		3.6536	1.3283	1.5152	1.4285	1.2662		4.8	1.47	1.5087	1.178	1.278
	PTV	1.52	1.48	1.66	1.39	1.54			3.8203		1.3338	1.3227	1.3286	1.29		3.8203	1.3338	1.5097	1.4284	1.273		5	1.48	1.51	1.182	1.282
	ShPark2+PTV	1.25	1.19	1.43	1.33	1.2			3.9869		1.3415	1.3238	1.2948	1.3004		3.9869	1.3415	1.5091	1.4284	1.2798		5.2	1.47	1.5117	1.185	1.285
	VC+PTV	1.56	1.49	1.62	1.52	1.44			4.1536		1.3436	1.3213	1.2609	1.2908		4.1536	1.3436	1.5032	1.429	1.2839		5.4	1.499	1.4918	1.189	1.289
	ShPark2	0.99	1.21	1.12	1.1	1.14			4.3203		1.346	1.3187	1.2405	1.279		4.3203	1.346	1.5034	1.4291	1.2871		5.6	1.5	1.5015	1.192	1.292
	VC	0.87	1.05	1.13	0.99	1.05			4.4869		1.3507	1.3204	1.307	1.277		4.4869	1.3507	1.4987	1.4293	1.2901		5.8	1.48	1.516	1.196	1.296
									4.6536		1.3547	1.3186	1.2811	1.2643		4.6536	1.3547	1.4999	1.4294	1.2926		6	1.47	1.5087	1.2	1.288
									4.8203		1.3588	1.3166	1.2584	1.2511		4.8203	1.3588	1.4959	1.4286	1.2957		6.2	1.46	1.51	1.25	1.258
	5k								4.9869		1.3609	1.3153	1.2347	1.2587		4.9869	1.3609	1.4958	1.4284	1.3		6.4	1.47	1.5117	1.28	1.285
		EPC proliferation-CCK8							5.1536		1.3596	1.3153	1.2402	1.2453		5.1536	1.3596	1.4898	1.4294	1.3026		6.6	1.47	1.5187	1.29	1.264
	WT	1.03	0.82	1.06	1.15	1.12	0.99		5.3203		1.365	1.3137	1.2864	1.2508		5.3203	1.365	1.4878	1.4277	1.3028		6.8	1.49	1.51	1.31	1.2561
	WT+PTV	1.74	1.49	1.71	1.68	1.88	1.73		5.4869		1.3664	1.3152	1.269	1.2539		5.4869	1.3664	1.4897	1.4298	1.3057		7	1.47	1.5117	1.33	1.283
	Pink1-/-	0.77	0.92	0.65	0.59	0.72	0.69		5.6536		1.3657	1.3135	1.2505	1.2445		5.6536	1.3657	1.4853	1.4294	1.308		7.2	1.49	1.5098	1.37	1.273
	Pink1-/-+PTV	1.13	1.36	1.02	1.06	0.97	1.11		5.8203		1.3706	1.3123	1.234	1.2521		5.8203	1.3706	1.4844	1.4288	1.3101		7.4	1.47	1.50715	1.356	1.2856
									5.9869		1.3731	1.3133	1.223	1.2575		5.9869	1.3731	1.4809	1.4299	1.3127		7.6	1.49	1.516	1.342	1.2642
									6.1536		1.3727	1.3131	1.2046	1.2535		6.1536	1.3727	1.4814	1.4287	1.3142		7.8	1.47	1.5187	1.339	1.2639
									6.3203		1.3761	1.3143	1.1929	1.2489		6.3203	1.3761	1.4824	1.4294	1.315		8	1.48	1.51	1.337	1.2537
									6.4869		1.3761	1.3131	1.1853	1.2437		6.4869	1.3761	1.4813	1.4299	1.318		8.2	1.46	1.5117	1.336	1.2536
									6.6536		1.3793	1.3101	1.1582	1.2437		6.6536	1.3793	1.4793	1.4297	1.3178		8.4	1.49	1.5118	1.335	1.2535
									6.8203		1.3821	1.311	1.157	1.2361		6.8203	1.3821	1.4771	1.4298	1.3233		8.6	1.47	1.51715	1.334	1.2434
									6.9869		1.3822	1.3125	1.1473	1.2384		6.9869	1.3822	1.4756	1.4307	1.3228		8.8	1.47	1.516	1.333	1.2433
									7.1536		1.3857	1.3103	1.141	1.2331		7.1536	1.3857	1.4763	1.4392	1.3243		9	1.47	1.5087	1.332	1.2332
									7.3203		1.3834	1.3082	1.1488	1.2314		7.3203	1.3834	1.4738	1.4412	1.3229		9.2	1.49	1.511	1.329	1.2329
									7.4869		1.3814	1.3077	1.1414	1.2286		7.4869	1.3814	1.4761	1.4491	1.3213		9.4	1.52	1.5117	1.335	1.2335
									7.6536		1.3813	1.31	1.1393	1.2298		7.6536	1.3813	1.4733	1.4496	1.3201		9.6	1.47	1.5087	1.34	1.24
									7.8203		1.381	1.3089	1.1477	1.2297		7.8203	1.381	1.4748	1.4483	1.3201		9.8	1.47	1.5121	1.343	1.2343
									7.9869		1.3813	1.3073	1.1478	1.2344		7.9869	1.3813	1.4739	1.4487	1.3202		10	1.49	1.5117	1.347	1.2347
									8.1536		1.3807	1.3078	1.1428	1.2307		8.1536	1.3807	1.4761	1.4485	1.3182		10.2	1.486	1.5218	1.356	1.2356
									8.3203		1.3809	1.3066	1.1447	1.2325		8.3203	1.3809	1.477	1.4488	1.317		10.4	1.47	1.5015	1.374	1.2374
									8.4869		1.3812	1.3094	1.143	1.2348		8.4869	1.3812	1.477	1.45	1.3176		10.6	1.49	1.516	1.381	1.189
									8.6536		1.3807	1.3085	1.1506	1.2355		8.6536	1.3807	1.4762	1.4489	1.3137		10.8	1.47	1.5087	1.378	1.178
									8.8203		1.3772	1.3081	1.1473	1.2385		8.8203	1.3772	1.4728	1.4502	1.3149		11	1.43	1.51	1.381	1.1781
									8.9869		1.3805	1.3093	1.1503	1.2416		8.9869	1.3805	1.4757	1.4502	1.3145		11.2	1.47	1.5117	1.359	1.1759
									9.1536		1.38	1.3093	1.1615	1.2376		9.1536	1.38	1.4768	1.4503	1.3141		11.4	1.49	1.5018	1.332	1.1732
									9.3203		1.3819	1.3087	1.1638	1.2436		9.3203	1.3819	1.4807	1.4508	1.3135		11.6	1.47	1.5015	1.328	1.17328
									9.4869		1.3789	1.3071	1.1656	1.2378		9.4869	1.3789	1.4761	1.4498	1.3135		11.8	1.48	1.516	1.322	1.16322
									9.6536		1.3803	1.3087	1.1736	1.2448		9.6536	1.3803	1.4785	1.4503	1.3141		12	1.47	1.5087	1.323	1.16323
									9.8203		1.3796	1.3061	1.1773	1.2467		9.8203	1.3796	1.4751	1.4491	1.3151		12.2	1.49	1.502	1.326	1.1716
									9.9869		1.3781	1.3086	1.1845	1.2471		9.9869	1.3781	1.4809	1.4487	1.3145		12.4	1.47	1.50117	1.328	1.1688
									10.1536		1.3776	1.31	1.1847	1.247		10.1536	1.3776	1.4816	1.45	1.3125		12.6	1.47	1.5015	1.327	1.16327
									10.3203		1.3765	1.3058	1.1903	1.2496		10.3203	1.3765	1.4823	1.4489	1.3142		12.8	1.49	1.5016	1.33	1.1633
									10.4869		1.3784	1.3082	1.1976	1.2525		10.4869	1.3784	1.4831	1.4494	1.3133		13	1.49	1.5087	1.332	1.17332
									10.6536		1.381	1.3049	1.1966	1.2522		10.6536	1.381	1.4819	1.45	1.3136		13.2	1.47	1.51	1.333	1.16333
									10.8203		1.3771	1.3082	1.1996	1.2575		10.8203	1.3771	1.4801	1.4485	1.3131		13.4	1.43	1.5117	1.339	1.169
									10.9869		1.3803	1.3065	1.2004	1.2571		10.9869	1.3803	1.482	1.4496	1.3111		13.6	1.46	1.5087	1.3414	1.16341
									11.1536		1.3779	1.3056	1.2137	1.2557		11.1536	1.3779	1.4835	1.4506	1.3121		13.8	1.44	1.51	1.348	1.16348
									11.3203		1.3789	1.3072	1.2073	1.259		11.3203	1.3789	1.4817	1.4481	1.3118		14	1.425	1.5157	1.351	1.1651
									11.4869		1.3769	1.3074	1.2029	1.2566		11.4869	1.3769	1.4845	1.4494	1.3119		14.2	1.4111	1.5258	1.356	1.1556
									11.6536		1.3788	1.3072	1.2083	1.2586		11.6536	1.3788	1.4828	1.4491	1.3131		14.4	1.4213	1.5295	1.358	1.1658
									11.8203		1.3797	1.3071	1.2078	1.2627		11.8203	1.3797	1.4824	1.4485	1.3128		14.6	1.43	1.5316	1.37	1.1737
									11.9869		1.3821	1.3082	1.2176	1.2638		11.9869	1.3821	1.4866	1.4496	1.3122		14.8	1.43	1.5287	1.38	1.168
									12.1536		1.3789	1.3064	1.2101	1.2603		12.1536	1.3789	1.4846	1.4488	1.3135		15	1.41	1.518	1.39	1.1719
									12.3203		1.3816	1.3078	1.2239	1.2631		12.3203	1.3816	1.4871	1.4497	1.3117		15.2	1.39	1.5217	1.4	1.164
									12.4869		1.3808	1.3049	1.2305	1.2666		12.4869	1.3808	1.4859	1.4494	1.3129		15.4	1.388	1.53318	1.414	1.16741
									12.6536		1.383	1.3059	1.2389	1.27		12.6536	1.383	1.4854	1.4495	1.3135		15.6	1.38	1.52615	1.423	1.16942
									12.8203		1.3818	1.3075	1.2383	1.2721		12.8203	1.3818	1.489	1.449	1.3122		15.8	1.3788	1.5316	1.4111	1.17411
									12.9869		1.3817	1.3093	1.2354	1.2722		12.9869	1.3817	1.489	1.4484	1.3137		16	1.39	1.52787	1.43	1.1843
									13.1536		1.383	1.3084	1.2319	1.2745		13.1536	1.383	1.4897	1.4482	1.3135		16.2	1.37	1.519	1.44	1.1744
									13.3203		1.3819	1.3084	1.233	1.2739		13.3203	1.3819	1.4889	1.4482	1.3142		16.4	1.37	1.5167	1.452	1.17452
									13.4869		1.3812	1.3104	1.2269	1.2752		13.4869	1.3812	1.4897	1.4484	1.3157		16.6	1.377	1.5187	1.466	1.18466
									13.6536		1.3842	1.3097	1.2478	1.2735		13.6536	1.3842	1.4886	1.4484	1.3154		16.8	1.39	1.51	1.472	1.18472
									13.8203		1.3849	1.3074	1.2444	1.2734		13.8203	1.3849	1.4921	1.4483	1.3167		17	1.387	1.5117	1.48	1.1848
									13.9869		1.3834	1.3075	1.2367	1.2741		13.9869	1.3834	1.4916	1.4468	1.3175		17.2	1.43	1.5218	1.49	1.1889
									14.1536		1.387	1.3086	1.2363	1.2724		14.1536	1.387	1.496	1.4482	1.3173		17.4	1.41	1.5115	1.502	1.1865
									14.3203		1.3841	1.3108	1.2348	1.2741		14.3203	1.3841	1.4938	1.4485	1.3168		17.6	1.409	1.516	1.508	1.18851
									14.4869		1.3852	1.3119	1.2409	1.2708		14.4869	1.3852	1.4912	1.4463	1.3173		17.8	1.407	1.5087	1.522	1.18952
									14.6536		1.3854	1.3083	1.2314	1.2713		14.6536	1.3854	1.4925	1.4464	1.3184		18	1.41	1.51	1.533	1.21533
									14.8203		1.3859	1.3087	1.2268	1.2736		14.8203	1.3859	1.4939	1.4488	1.32		18.2	1.3999	1.5117	1.543	1.21543
									14.9869		1.3863	1.3106	1.2268	1.2726		14.9869	1.3863	1.4954	1.4467	1.3192		18.4	1.41	1.5218	1.56	1.2156
									15.1536		1.3882	1.3086	1.2175	1.2692		15.1536	1.3882	1.4974	1.4471	1.3209		18.6	1.43	1.52315	1.578	1.21578
									15.3203		1.3891	1.3105	1.2055	1.2671		15.3203	1.3891	1.4981	1.4468	1.3222		18.8	1.47	1.52416	1.561	1.21861
									15.4869		1.3882	1.3063	1.2066	1.268		15.4869	1.3882	1.4977	1.4465	1.3205		19	1.49	1.5287	1.565	1.22265
									15.6536		1.3892	1.3082	1.2021	1.2671		15.6536	1.3892	1.4968	1.447	1.3233		19.2	1.49	1.521	1.571	1.22571
									15.8203		1.3914	1.3091	1.1907	1.2647		15.8203	1.3914	1.4992	1.4473	1.3245		19.4	1.53	1.5197	1.562	1.22562
									15.9869		1.3884	1.3098	1.2033	1.2625		15.9869	1.3884	1.4985	1.4466	1.3253		19.6	1.499	1.5215	1.58	1.2268
									16.1536		1.3893	1.3095	1.1778	1.2619		16.1536	1.3893	1.4991	1.449	1.3249		19.8	1.49	1.5216	1.593	1.23193
									16.3203		1.3928	1.3093	1.1826	1.2669		16.3203	1.3928	1.5025	1.4464	1.3253		20	1.51	1.53087	1.61	1.2261
									16.4869		1.3906	1.3092	1.1756	1.2599		16.4869	1.3906	1.498	1.447	1.3251		20.2	1.5	1.52	1.63	1.2363
									16.6536		1.3945	1.3094	1.1753	1.2578		16.6536	1.3945	1.5016	1.4466	1.3268		20.4	1.499	1.5117	1.643	1.23643
									16.8203		1.393	1.3094	1.1675	1.2568		16.8203	1.393	1.5012	1.4452	1.3288		20.6	1.49	1.5287	1.652	1.23652
									16.9869		1.3939	1.3119	1.1605	1.2578		16.9869	1.3939	1.5021	1.4468	1.327		20.8	1.5	1.51	1.666	1.24666
									17.1536		1.3968	1.3117	1.1642	1.2561		17.1536	1.3968	1.5026	1.4471	1.3278		21	1.53	1.5117	1.682	1.24682
									17.3203		1.3976	1.3102	1.1676	1.2575		17.3203	1.3976	1.5027	1.4454	1.3286		21.2	1.547	1.5018	1.695	1.25695
									17.4869		1.3967	1.3097	1.1663	1.2573		17.4869	1.3967	1.5041	1.4447	1.3316		21.4	1.549	1.5115	1.709	1.26709
									17.6536		1.3963	1.3098	1.1665	1.2586		17.6536	1.3963	1.5044	1.4462	1.3314		21.6	1.547	1.516	1.703	1.2703
									17.8203		1.3977	1.3084	1.1662	1.2576		17.8203	1.3977	1.5048	1.4462	1.3299		21.8	1.5747	1.5187	1.6981	1.27698
									17.9869		1.4002	1.3104	1.1744	1.2624		17.9869	1.4002	1.5047	1.4446	1.3323		22	1.5949	1.51	1.72	1.2772
									18.1536		1.3983	1.3131	1.1593	1.2544		18.1536	1.3983	1.5052	1.4441	1.3332		22.2	1.5947	1.5117	1.73	1.2873
									18.3203		1.3983	1.3121	1.1771	1.2635		18.3203	1.3983	1.5059	1.445	1.3334		22.4	1.613	1.5118	1.745	1.2845
									18.4869		1.3993	1.3108	1.1761	1.2614		18.4869	1.3993	1.5052	1.444	1.3338		22.6	1.5947	1.51915	1.741	1.28741
									18.6536		1.4002	1.3134	1.1769	1.2578		18.6536	1.4002	1.5081	1.4456	1.3347		22.8	1.6149	1.516	1.734	1.29734
									18.8203		1.3982	1.3108	1.1852	1.2579		18.8203	1.3982	1.5068	1.4453	1.334		23	1.6247	1.5187	1.719	1.31719
									18.9869		1.4036	1.3116	1.1909	1.2629		18.9869	1.4036	1.5086	1.4447	1.3354		23.2	1.643	1.51	1.703	1.31703
									19.1536		1.4001	1.3093	1.1886	1.2591		19.1536	1.4001	1.5092	1.4446	1.3354		23.4	1.647	1.5117	1.692	1.32692
									19.3203		1.4	1.3126	1.1944	1.2621		19.3203	1.4	1.5088	1.4436	1.3389		23.6	1.6849	1.5187	1.68	1.3368
									19.4869		1.4	1.3094	1.1885	1.2646		19.4869	1.4	1.5102	1.4444	1.3369		23.8	1.6847	1.53	1.64	1.3464
									19.6536		1.4035	1.3113	1.1968	1.259		19.6536	1.4035	1.5135	1.4427	1.3392		24	1.69749	1.574	1.65	1.3565
									19.8203		1.4002	1.3132	1.2008	1.2658		19.8203	1.4002	1.5102	1.4428	1.338		24.2	1.705	1.6228	1.61	1.365
									19.9869		1.4024	1.3133	1.1946	1.2629		19.9869	1.4024	1.5128	1.4448	1.3387		24.4	1.717	1.6572	1.615	1.37
									20.1536		1.404	1.3126	1.1968	1.2646		20.1536	1.404	1.5108	1.4429	1.3389		24.6	1.73	1.716	1.62	1.377
									20.3203		1.4045	1.313	1.1853	1.2648		20.3203	1.4045	1.5098	1.4436	1.3389		24.8	1.745	1.752	1.624	1.384
									20.4869		1.4068	1.3148	1.1823	1.2665		20.4869	1.4068	1.5106	1.4434	1.34		25	1.778	1.791	1.63	1.391
									20.6536		1.4048	1.314	1.1814	1.2639		20.6536	1.4048	1.5089	1.443	1.3405		25.2	1.805	1.827	1.637	1.398
									20.8203		1.4063	1.3145	1.1731	1.2654		20.8203	1.4063	1.5105	1.4427	1.3398		25.4	1.8222	1.862	1.635	1.4
									20.9869		1.4045	1.3145	1.1707	1.271		20.9869	1.4045	1.5113	1.4436	1.3411		25.6	1.835	1.916	1.644	1.408
									21.1536		1.4055	1.3155	1.1705	1.2682		21.1536	1.4055	1.5102	1.4427	1.3424		25.8	1.859	1.965	1.651	1.415
									21.3203		1.4063	1.3149	1.1726	1.2693		21.3203	1.4063	1.5116	1.4428	1.342		26	1.8925	2.0133	1.656	1.423
									21.4869		1.4076	1.313	1.1659	1.2677		21.4869	1.4076	1.5134	1.4423	1.3438		26.2	1.91	2.0577	1.66	1.43
									21.6536		1.4054	1.3168	1.1614	1.2699		21.6536	1.4054	1.513	1.4434	1.3456		26.4	1.925	2.102	1.665	1.438
									21.8203		1.4086	1.3153	1.1658	1.2728		21.8203	1.4086	1.5109	1.4416	1.343		26.6	1.9375	2.146	1.67	1.445
									21.9869		1.4068	1.314	1.1684	1.272		21.9869	1.4068	1.5142	1.4415	1.3453		26.8	1.95	2.18	1.675	1.452
									22.1536		1.4071	1.317	1.1789	1.2733		22.1536	1.4071	1.5108	1.443	1.3464		27	1.9675	2.234	1.68	1.45
									22.3203		1.4095	1.3174	1.1772	1.2804		22.3203	1.4095	1.5109	1.4425	1.3468		27.2	1.98375	2.278	1.6851	1.457
									22.4869		1.4086	1.3172	1.1744	1.2798		22.4869	1.4086	1.5128	1.4416	1.3464		27.4	2	2.322	1.691	1.462
									22.6536		1.4121	1.3179	1.1825	1.2769		22.6536	1.4121	1.5184	1.4408	1.3486		27.6	2.025	2.356	1.699	1.467
									22.8203		1.4096	1.3176	1.1862	1.2811		22.8203	1.4096	1.5148	1.4423	1.3468		27.8	2.015	2.396	1.705	1.474
									22.9869		1.4091	1.3167	1.1892	1.2826		22.9869	1.4091	1.5114	1.4427	1.3482		28	2.05175	2.4333	1.71	1.454
									23.1536		1.4101	1.3182	1.1811	1.2857		23.1536	1.4101	1.5141	1.4411	1.349		28.2	2.062	2.46678	1.713	1.463
									23.3203		1.4098	1.3167	1.189	1.29		23.3203	1.4098	1.5168	1.4423	1.3492		28.4	2.07225	2.52	1.7203	1.47
									23.4869		1.4132	1.3152	1.1912	1.2922		23.4869	1.4132	1.5151	1.4419	1.3501		28.6	2.0825	2.536	1.724	1.477
									23.6536		1.4099	1.3195	1.1988	1.2928		23.6536	1.4099	1.5172	1.4415	1.352		28.8	2.09275	2.563	1.728	1.485
									23.8203		1.4139	1.3198	1.1968	1.298		23.8203	1.4139	1.5166	1.4413	1.3528		29	2.1	2.5974	1.735	1.499
									23.9869		1.4139	1.3194	1.2082	1.3019		23.9869	1.4139	1.5162	1.4409	1.3526		29.2	2.1325	2.638	1.728	1.496
									24.1536		1.4148	1.3183	1.21	1.3051		24.1536	1.4148	1.516	1.4396	1.353		29.4	2.135	2.682	1.729	1.501
									24.3203		1.4188	1.3186	1.2145	1.3098		24.3203	1.4188	1.5183	1.4419	1.3544		29.6	2.16375	2.726	1.7315	1.51
									24.4869		1.4144	1.318	1.2124	1.309		24.4869	1.4144	1.5183	1.4409	1.3546		29.8	2.184	2.77	1.739	1.52
									24.6536		1.4149	1.3224	1.218	1.3146		24.6536	1.4149	1.518	1.443	1.3531		30	2.19425	2.83	1.745	1.53
									24.8203		1.4146	1.3226	1.2292	1.3153		24.8203	1.4146	1.5186	1.4408	1.3536		30.2	2.2145	2.878	1.756	1.54
									24.9869		1.4165	1.3224	1.228	1.3172		24.9869	1.4165	1.5199	1.4402	1.3546		30.4	2.22475	2.922	1.763	1.55
									25.1536		1.4182	1.3226	1.2379	1.3214		25.1536	1.4182	1.5186	1.4406	1.3546		30.6	2.25	2.95626	1.78	1.563
									25.3203		1.4186	1.3226	1.25	1.3213		25.3203	1.4186	1.5201	1.4414	1.3555		30.8	2.26525	3.01	1.782	1.545
									25.4869		1.4179	1.3219	1.2478	1.3317		25.4869	1.4179	1.5185	1.4412	1.3555		31	2.2855	3.064	1.785	1.57
									25.6536		1.4222	1.3234	1.2462	1.3353		25.6536	1.4222	1.5186	1.4407	1.3568		31.2	2.29575	3.108	1.79	1.588
									25.8203		1.4213	1.3235	1.2571	1.3348		25.8203	1.4213	1.5211	1.4401	1.3586		31.4	2.3336	3.152	1.799	1.59
									25.9869		1.4189	1.3235	1.262	1.352		25.9869	1.4189	1.5189	1.4418	1.3589		31.6	2.3625	3.196	1.8	1.594
									26.1536		1.4208	1.3266	1.2754	1.3518		26.1536	1.4208	1.5228	1.4401	1.3606		31.8	2.3965	3.26	1.785	1.6
									26.3203		1.4207	1.3232	1.2648	1.3534		26.3203	1.4207	1.5199	1.441	1.3614		32	2.39675	3.334	1.7848	1.6078
									26.4869		1.4216	1.3235	1.2796	1.3577		26.4869	1.4216	1.518	1.4401	1.3607		32.2	2.412	3.398	1.771	1.62
									26.6536		1.4216	1.326	1.2762	1.3622		26.6536	1.4216	1.5206	1.4424	1.3631		32.4	2.42725	3.422	1.793	1.628
									26.8203		1.4239	1.3246	1.2945	1.365		26.8203	1.4239	1.5198	1.4418	1.3614		32.6	2.4475	3.436	1.7935	1.635
									26.9869		1.4236	1.3249	1.3066	1.3647		26.9869	1.4236	1.5189	1.442	1.3633		32.8	2.43775	3.467	1.81	1.64
									27.1536		1.4277	1.3269	1.312	1.368		27.1536	1.4277	1.5204	1.4411	1.3641		33	2.4448	3.5	1.815	1.647
									27.3203		1.4258	1.3295	1.32	1.3763		27.3203	1.4258	1.5205	1.4417	1.3653		33.2	2.45825	3.558	1.826	1.656
									27.4869		1.4287	1.3296	1.337	1.3788		27.4869	1.4287	1.5204	1.4413	1.3652		33.4	2.485	3.602	1.834	1.67
									27.6536		1.4313	1.3299	1.3321	1.3768		27.6536	1.4313	1.5219	1.4423	1.3655		33.6	2.51875	3.646	1.843	1.677
									27.8203		1.4293	1.3307	1.3347	1.3906		27.8203	1.4293	1.5217	1.4436	1.3668		33.8	2.529	3.673	1.856	1.68
									27.9869		1.4268	1.3284	1.3277	1.3905		27.9869	1.4268	1.5223	1.4414	1.3668		34	2.53925	3.704	1.861	1.689
									28.1536		1.4293	1.3293	1.3234	1.3887		28.1536	1.4293	1.5209	1.442	1.3674		34.2	2.52995	3.7518	1.866	1.71
									28.3203		1.4291	1.3311	1.3204	1.3988		28.3203	1.4291	1.5204	1.4417	1.3673		34.4	2.54975	3.812	1.855	1.757
									28.4869		1.4312	1.3322	1.3297	1.4058		28.4869	1.4312	1.5211	1.4439	1.3708		34.6	2.56	3.8906	1.862	1.78
									28.6536		1.4305	1.3326	1.3314	1.4083		28.6536	1.4305	1.5229	1.4409	1.3701		34.8	2.56	3.95	1.9	1.804
									28.8203		1.4328	1.3338	1.3253	1.4185		28.8203	1.4328	1.5198	1.4415	1.3723		35	2.58	3.994	1.923	1.81
									28.9869		1.4095	1.3332	1.3405	1.4204		28.9869	1.4095	1.5211	1.4401	1.3549		35.2	2.599	4.0298	1.91	1.828
									29.1536		1.4119	1.3353	1.3487	1.4238		29.1536	1.4119	1.5214	1.4422	1.3581		35.4	2.625	4.062	1.923	1.8329
									29.3203		1.4168	1.3354	1.3552	1.4328		29.3203	1.4168	1.5173	1.4412	1.3622		35.6	2.655	4.116	1.936	1.857
									29.4869		1.4228	1.3352	1.3405	1.4396		29.4869	1.4228	1.5203	1.4425	1.3633		35.8	2.7015	4.16	1.904	1.844
									29.6536		1.4254	1.3359	1.3362	1.4443		29.6536	1.4254	1.5219	1.4428	1.3657		36	2.75175	4.208	1.912	1.83
									29.8203		1.4257	1.3358	1.3451	1.451		29.8203	1.4257	1.5232	1.442	1.3664		36.2	2.772	4.258	1.95	1.841
									29.9869		1.4276	1.3384	1.3315	1.4542		29.9869	1.4276	1.519	1.4426	1.3682		36.4	2.78225	4.3099	2.02	1.868
									30.1536		1.428	1.3398	1.3595	1.4604		30.1536	1.428	1.5206	1.4431	1.37		36.6	2.81225	4.346	2.05	1.863
									30.3203		1.4323	1.3395	1.3706	1.4657		30.3203	1.4323	1.5218	1.4423	1.372		36.8	2.83225	4.39222	2.092	1.837
									30.4869		1.4315	1.3404	1.3805	1.4764		30.4869	1.4315	1.5226	1.4428	1.3721		37	2.85225	4.4333	2.128	1.844
									30.6536		1.4373	1.3407	1.3809	1.4769		30.6536	1.4373	1.5245	1.4436	1.3706		37.2	2.89522	4.47666	2.15	1.841
									30.8203		1.4378	1.3421	1.3785	1.4888		30.8203	1.4378	1.521	1.4431	1.3731		37.4	2.93723	4.5299	2.178	1.848
									30.9869		1.4381	1.3438	1.4151	1.4976		30.9869	1.4381	1.5223	1.4453	1.3741		37.6	3.0175	4.566	2.18	1.85
									31.1536		1.44	1.3418	1.4189	1.5029		31.1536	1.44	1.524	1.4422	1.3757		37.8	3.02	4.61	2.198	1.86
									31.3203		1.4424	1.3445	1.4232	1.5067		31.3203	1.4424	1.5244	1.4439	1.3753		38	3.07425	4.654	2.2263	1.877
									31.4869		1.4413	1.3434	1.4171	1.5096		31.4869	1.4413	1.5226	1.4441	1.3759		38.2	3.1045	4.698	2.23	1.88
									31.6536		1.4415	1.3458	1.4275	1.5155		31.6536	1.4415	1.5231	1.4424	1.3764		38.4	3.12475	4.738	2.22	1.887
									31.8203		1.441	1.3455	1.4143	1.5283		31.8203	1.441	1.5231	1.4436	1.3793		38.6	3.145	4.776	2.2153	1.894
									31.9869		1.4471	1.3498	1.4274	1.5141		31.9869	1.4471	1.5246	1.4446	1.3816		38.8	3.16525	4.8233	2.21	1.9
									32.1536		1.4448	1.3524	1.4371	1.5416		32.1536	1.4448	1.5225	1.4428	1.3803		39	3.1855	4.87	2.206	1.907
									32.3203		1.4448	1.3507	1.4397	1.5512		32.3203	1.4448	1.5226	1.4447	1.3806		39.2	3.21575	4.9111	2.19595	1.918
									32.487		1.45	1.3534	1.4255	1.5375		32.487	1.45	1.5217	1.4456	1.3828		39.4	3.2166	4.9611	2.19	1.925
									32.6536		1.4473	1.3513	1.4367	1.5346		32.6536	1.4473	1.5213	1.445	1.3843		39.6	3.23625	5.009	2.18	1.935
									32.8203		1.4484	1.3522	1.444	1.5362		32.8203	1.4484	1.5199	1.4451	1.3834		39.8	3.2565	5.042	2.17	1.942
									32.987		1.4472	1.352	1.44622	1.5557		32.987	1.4472	1.523	1.445	1.3849		40	3.27675	5.0999	2.16	1.95
									33.1536		1.4514	1.3555	1.44579	1.5244		33.1536	1.4514	1.523	1.4471	1.3863		40.2	3.297	5.13	2.17	1.957
									33.3203		1.4498	1.3549	1.44587	1.5027		33.3203	1.4498	1.5229	1.4458	1.3872		40.4	3.30725	5.187	2.16	1.963
									33.487		1.4512	1.3547	1.44604	1.4937		33.487	1.4512	1.5186	1.4449	1.388		40.6	3.3275	5.199	2.1466	1.97
									33.6536		1.4506	1.3567	1.44627	1.5036		33.6536	1.4506	1.5164	1.4461	1.3885		40.8	3.34775	5.25	2.1305	1.977
									33.8203		1.451	1.356	1.44629	1.5084		33.8203	1.451	1.5236	1.4459	1.3907		41	3.368	5.304	2.119	1.982
									33.987		1.4534	1.3577	1.45365	1.4223		33.987	1.4534	1.5221	1.4468	1.3913		41.2	3.3825	5.358	2.09	1.99
									34.1536		1.4548	1.3571	1.45665	1.5122		34.1536	1.4548	1.5236	1.447	1.3923		41.4	3.4185	5.412	2.078	1.997
									34.3203		1.456	1.3574	1.45766	1.5241		34.3203	1.456	1.5223	1.4479	1.3923		41.6	3.43875	5.466	2.06521	2.002
									34.487		1.4557	1.3587	1.45661	1.52		34.487	1.4557	1.5202	1.4462	1.3929		41.8	3.459	5.52	2.05	2.01
									34.6536		1.4571	1.3628	1.46262	1.4856		34.6536	1.4571	1.5181	1.4477	1.3927		42	3.47193	5.564	2.04	2.017
									34.8203		1.4546	1.3639	1.46467	1.4954		34.8203	1.4546	1.5207	1.4472	1.3941		42.2	3.4995	5.618	2.0158	2.023
									34.987		1.4553	1.3651	1.46765	1.4719		34.987	1.4553	1.5237	1.4481	1.3972		42.4	3.52975	5.662	1.999	2.03
									35.1536		1.4609	1.3641	1.46966	1.4866		35.1536	1.4609	1.5229	1.4463	1.3972		42.6	3.544	5.716	1.99	2.037
									35.3203		1.4606	1.3689	1.47161	1.4963		35.3203	1.4606	1.5214	1.4474	1.399		42.8	3.55	5.76	1.985	2.041
									35.487		1.4615	1.3689	1.47622	1.5105		35.487	1.4615	1.5227	1.4477	1.3987		43	3.58	5.794	1.982	2.048
									35.6536		1.4613	1.3667	1.47964	1.4832		35.6536	1.4613	1.5239	1.4481	1.399		43.2	3.6075	5.898	1.98	2.055
									35.8203		1.4618	1.3708	1.48103	1.5079		35.8203	1.4618	1.5216	1.4486	1.3993		43.4	3.6275	5.952	1.976	2.063
									35.987		1.4669	1.3712	1.48561	1.5101		35.987	1.4669	1.5232	1.4499	1.4008		43.6	3.6575	5.9886	1.972	2.07
									36.1536		1.4642	1.3727	1.48963	1.5012		36.1536	1.4642	1.523	1.4469	1.4009		43.8	3.6875	6.062	1.969	2.077
									36.3203		1.4648	1.3744	1.49161	1.5164		36.3203	1.4648	1.5215	1.4485	1.402		44	3.7175	6.106	1.965	2.083
									36.487		1.4639	1.3766	1.49564	1.4952		36.487	1.4639	1.5221	1.449	1.4037		44.2	3.7475	6.16	1.962	2.09
									36.6536		1.4663	1.3754	1.49966	1.5014		36.6536	1.4663	1.5233	1.4491	1.4048		44.4	3.775	6.224	1.955	2.1
									36.8203		1.4662	1.3775	1.50671	1.4805		36.8203	1.4662	1.5231	1.4483	1.404		44.6	3.8075	6.298	1.951	2.107
									36.987		1.467	1.3779	1.50683	1.4947		36.987	1.467	1.5207	1.4493	1.4057		44.8	3.8375	6.362	1.947	2.115
									37.1536		1.4657	1.382	1.50967	1.5229		37.1536	1.4657	1.5205	1.449	1.4059		45	3.8475	6.396	1.946	2.122
									37.3203		1.4681	1.3789	1.5038	1.509		37.3203	1.4681	1.524	1.4497	1.4072		45.2	3.8775	6.45	1.942	2.13
									37.487		1.4711	1.3816	1.5139	1.5115		37.487	1.4711	1.5214	1.45	1.4094		45.4	3.9	6.524	1.933	2.137
									37.6536		1.4722	1.3847	1.5129	1.5017		37.6536	1.4722	1.5198	1.4497	1.4092		45.6	3.935	6.598	1.925	2.142
									37.8203		1.4727	1.3859	1.5177	1.5042		37.8203	1.4727	1.5203	1.4509	1.4131		45.8	3.975	6.6502	1.922	2.15
									37.987		1.4759	1.3856	1.5082	1.5193		37.987	1.4759	1.5194	1.4506	1.4128		46	4.02075	6.6946	1.918	2.157
									38.1536		1.4756	1.3884	1.5037	1.5016		38.1536	1.4756	1.5191	1.4506	1.4131		46.2	4.045	6.75	1.914	2.162
									38.3203		1.4755	1.3907	1.4926	1.509		38.3203	1.4755	1.5212	1.4506	1.4154		46.4	4.07475	6.814	1.915	2.17
									38.487		1.4778	1.3888	1.5057	1.5166		38.487	1.4778	1.5181	1.4514	1.4158		46.6	4.105	6.858	1.908	2.177
									38.6536		1.4787	1.3897	1.4938	1.5264		38.6536	1.4787	1.5171	1.4513	1.4167		46.8	4.14525	6.892	1.904	2.18
									38.8203		1.48	1.3923	1.5138	1.5347		38.8203	1.48	1.5177	1.453	1.4194		47	4.1855	6.936	1.902	2.187
									38.987		1.4801	1.3934	1.5121	1.5469		38.987	1.4801	1.5144	1.4529	1.4201		47.2	4.22575	6.979	1.901	2.194
									39.1536		1.4837	1.3957	1.5238	1.5516		39.1536	1.4837	1.5179	1.4534	1.422		47.4	4.26	7	1.898	2.2
									39.3203		1.4844	1.3981	1.5141	1.5572		39.3203	1.4844	1.5205	1.4539	1.4212		47.6	4.29625	7.035	1.893	2.207
									39.487		1.4841	1.3974	1.5193	1.5663		39.487	1.4841	1.5168	1.453	1.4236		47.8	4.3265	7.08	1.886	2.215
									39.6536		1.4874	1.3982	1.5262	1.5748		39.6536	1.4874	1.5183	1.4551	1.4246		48	4.3675	7.115	1.881	2.222
									39.8203		1.487	1.4026	1.5215	1.5811		39.8203	1.487	1.521	1.4541	1.426		48.2	4.407	7.14	1.85	2.23
									39.987		1.4883	1.4035	1.5238	1.5887		39.987	1.4883	1.5176	1.4558	1.4292		48.4	4.44725	7.175	1.885	2.237
									40.1536		1.4895	1.4041	1.5248	1.5911		40.1536	1.4895	1.5189	1.4544	1.4287		48.6	4.4875	7.19	1.8848	2.242
									40.3203		1.4936	1.4071	1.5307	1.5985		40.3203	1.4936	1.5152	1.4543	1.4316		48.8	4.52775	7.215	1.871	2.25
									40.487		1.493	1.409	1.5322	1.6054		40.487	1.493	1.5192	1.4537	1.4327		49	4.548	7.239	1.893	2.257
									40.6536		1.4945	1.407	1.5364	1.6067		40.6536	1.4945	1.5156	1.4559	1.4338		49.2	4.5825	7.2525	1.8935	2.264
									40.8203		1.4975	1.4098	1.5268	1.6096		40.8203	1.4975	1.5161	1.456	1.4355		49.4	4.59985	7.2825	1.86	2.271
									40.987		1.498	1.4144	1.52705	1.6353		40.987	1.498	1.5179	1.4563	1.4379		49.6	4.62875	7.316	1.865	2.279
									41.1536		1.5	1.4142	1.5259	1.6369		41.1536	1.5	1.5179	1.456	1.4404		49.8	4.6669	7.335	1.876	2.29
									41.3203		1.5014	1.4169	1.52965	1.6225		41.3203	1.5014	1.5157	1.4551	1.4399		50	4.6925	7.36	1.884	2.3
									41.487		1.5012	1.4216	1.53961	1.6246		41.487	1.5012	1.5182	1.4571	1.4434		50.2	4.7495	7.385	1.893	2.307
									41.6536		1.5036	1.4208	1.53949	1.6246		41.6536	1.5036	1.5201	1.4571	1.4442		50.4	4.7975	7.407	1.896	2.31
									41.8203		1.5057	1.4218	1.53943	1.6307		41.8203	1.5057	1.5164	1.4571	1.4463		50.6	4.85	7.425	1.91	2.315
									41.987		1.5063	1.4269	1.52936	1.6322		41.987	1.5063	1.5174	1.4565	1.446		50.8	4.9	7.45	1.916	2.31
									42.1536		1.5084	1.4267	1.53932	1.6374		42.1536	1.5084	1.5195	1.4574	1.4493		51	4.95	7.474	1.925	2.32
									42.3203		1.5077	1.4273	1.53153	1.6417		42.3203	1.5077	1.5184	1.4571	1.4501		51.2	5	7.497	1.922	2.33
									42.487		1.5128	1.4307	1.54387	1.6461		42.487	1.5128	1.5204	1.4586	1.4531		51.4	5.0444	7.52	1.926	2.335
									42.6536		1.5141	1.4297	1.54922	1.6459		42.6536	1.5141	1.5201	1.4588	1.4559		51.6	5.0899	7.54	1.973	2.34
									42.8203		1.5156	1.4333	1.54918	1.6458		42.8203	1.5156	1.5225	1.4593	1.4571		51.8	5.12	7.565	1.96	2.342
									42.987		1.5202	1.436	1.54923	1.6468		42.987	1.5202	1.5178	1.4605	1.4591		52	5.165	7.588	1.973	2.35
									43.1536		1.5228	1.4377	1.54906	1.6455		43.1536	1.5228	1.5219	1.4592	1.4597		52.2	5.185	7.615	1.986	2.358
									43.3203		1.5213	1.4384	1.5491	1.6314		43.3203	1.5213	1.5201	1.4597	1.4629		52.4	5.215	7.6333	1.984	2.368
									43.487		1.5238	1.442	1.54903	1.6318		43.487	1.5238	1.5175	1.4608	1.4644		52.6	5.24	7.665	1.992	2.378
									43.6536		1.5272	1.4443	1.55196	1.6321		43.6536	1.5272	1.5197	1.4604	1.4676		52.8	5.255	7.7	1.95	2.388
									43.8203		1.5287	1.4441	1.55683	1.6512		43.8203	1.5287	1.5197	1.4596	1.4707		53	5.278	7.72	2	2.398
									43.987		1.5317	1.4455	1.55892	1.6526		43.987	1.5317	1.5214	1.4609	1.4713		53.2	5.3	7.74	1.992	2.388
									44.1536		1.5342	1.449	1.55998	1.6522		44.1536	1.5342	1.5178	1.46	1.473		53.4	5.33	7.76	1.95	2.388
									44.3203		1.5334	1.451	1.56177	1.6686		44.3203	1.5334	1.5192	1.463	1.4771		53.6	5.365	7.781	2	2.4
									44.487		1.5373	1.4522	1.56871	1.6674		44.487	1.5373	1.5229	1.4625	1.4766		53.8	5.4	7.8	1.992	2.407
									44.6536		1.5378	1.4571	1.57488	1.67		44.6536	1.5378	1.5226	1.4612	1.4803		54	5.425	7.816	2.05	2.42
									44.8203		1.5431	1.4559	1.57864	1.6701		44.8203	1.5431	1.5193	1.4642	1.4825		54.2	5.45	7.8235	2.1	2.427
									44.987		1.5411	1.458	1.5862	1.671		44.987	1.5411	1.5227	1.4642	1.4853		54.4	5.465	7.839	2.102	2.42
									45.1536		1.5408	1.4624	1.586	1.6678		45.1536	1.5408	1.5186	1.4632	1.4864		54.6	5.505	7.843	2.089	2.427
									45.3203		1.5473	1.4692	1.5623	1.669		45.3203	1.5473	1.5235	1.4636	1.4893		54.8	5.515	7.8578	2.15	2.43
									45.487		1.5477	1.4667	1.5675	1.6694		45.487	1.5477	1.5211	1.4629	1.4907		55	5.56	7.8675	2.147	2.437
									45.6536		1.5515	1.4701	1.566	1.6663		45.6536	1.5515	1.5232	1.4656	1.4928		55.2	5.575	7.879	2.12	2.45
									45.8203		1.5518	1.4746	1.5624	1.6684		45.8203	1.5518	1.5245	1.4661	1.4956		55.4	5.6	7.889	2.1593	2.457
									45.987		1.5532	1.473	1.5582	1.6646		45.987	1.5532	1.5225	1.4654	1.4981		55.6	5.625	7.901	2.1982	2.46
									46.1536		1.5573	1.4815	1.543	1.6673		46.1536	1.5573	1.5238	1.4673	1.4998		55.8	5.65	7.911	2.1999	2.467
									46.3203		1.5592	1.4829	1.5495	1.6654		46.3203	1.5592	1.5249	1.4657	1.5034		56	5.685	7.922	2.16	2.4748
									46.487		1.5646	1.4828	1.5501	1.6607		46.487	1.5646	1.5242	1.4664	1.5053		56.2	5.71	7.93	2.222	2.49
									46.6536		1.5644	1.485	1.5486	1.6614		46.6536	1.5644	1.5261	1.4676	1.508		56.4	5.735	7.94	2.2389	2.5
									46.8203		1.5678	1.4865	1.5491	1.6612		46.8203	1.5678	1.5232	1.4676	1.5114		56.6	5.75	7.95	2.22	2.51
									46.987		1.5696	1.4912	1.5436	1.6595		46.987	1.5696	1.5246	1.4663	1.5143		56.8	5.755	7.958	2.235	2.52
									47.1536		1.5751	1.4951	1.5468	1.6615		47.1536	1.5751	1.5248	1.4685	1.5144		57	5.7568	7.977	2.21	2.523
									47.3203		1.5741	1.4957	1.5504	1.6621		47.3203	1.5741	1.5246	1.4684	1.5178		57.2	5.7725	7.991	2.215	2.54
									47.487		1.5798	1.4977	1.5399	1.6632		47.487	1.5798	1.5266	1.469	1.5227		57.4	5.802	8.025	2.22	2.55
									47.6536		1.5785	1.4984	1.5474	1.6564		47.6536	1.5785	1.5262	1.4684	1.5212		57.6	5.825	8.05	2.225	2.568
									47.8203		1.5808	1.5031	1.5407	1.6603		47.8203	1.5808	1.5309	1.4684	1.524		57.8	5.877	8.067	2.23	2.57959
									47.987		1.5845	1.5078	1.5446	1.6543		47.987	1.5845	1.5295	1.4696	1.5304		58	5.925	8.085	2.235	2.59
									48.1536		1.5849	1.5094	1.5384	1.6548		48.1536	1.5849	1.5285	1.4702	1.53		58.2	5.953	8.102	2.246	2.6
									48.3203		1.5896	1.5124	1.5341	1.6571		48.3203	1.5896	1.5286	1.4706	1.5336		58.4	5.965	8.128	2.25	2.607
									48.487		1.5924	1.5122	1.5273	1.6552		48.487	1.5924	1.5295	1.4711	1.5379		58.6	6	8.134	2.26	2.61
									48.6536		1.5953	1.5153	1.5302	1.6491		48.6536	1.5953	1.5307	1.4707	1.5406		58.8	6.025	8.142	2.275	2.624
									48.8203		1.5945	1.5166	1.5367	1.6518		48.8203	1.5945	1.5334	1.4713	1.5415		59	6.0577	8.151	2.276	2.6519
									48.987		1.6011	1.5217	1.5382	1.6569		48.987	1.6011	1.5299	1.4727	1.5452		59.2	6.085	8.159	2.2865	2.6811
									49.1536		1.6049	1.5238	1.5263	1.6507		49.1536	1.6049	1.5308	1.4726	1.5495		59.4	6.111	8.165	2.2873	2.69819
									49.3203		1.6052	1.5257	1.5236	1.6451		49.3203	1.6052	1.5318	1.4715	1.5508		59.6	6.135	8.174	2.293	2.711
									49.487		1.6091	1.5277	1.5289	1.6473		49.487	1.6091	1.5342	1.4741	1.5543		59.8	6.165	8.18	2.299	2.7321
									49.6536		1.6139	1.5317	1.537	1.6449		49.6536	1.6139	1.532	1.4727	1.5573		60	6.175	8.183	2.313	2.74811
									49.8203		1.6144	1.5367	1.5236	1.6451		49.8203	1.6144	1.5376	1.4742	1.5619
									49.987		1.6164	1.539	1.5309	1.6411		49.987	1.6164	1.5355	1.4749	1.5639
									50.1536		1.621	1.5426	1.5343	1.6419		50.1536	1.621	1.5363	1.4753	1.5671
									50.3203		1.6215	1.5449	1.5305	1.6424		50.3203	1.6215	1.5376	1.4762	1.5715
									50.487		1.6258	1.5477	1.5372	1.64		50.487	1.6258	1.5387	1.4746	1.5742
									50.6536		1.6279	1.5541	1.5369	1.6376		50.6536	1.6279	1.5389	1.4757	1.5785
									50.8203		1.6314	1.5565	1.5466	1.6404		50.8203	1.6314	1.5391	1.4752	1.5606
									50.987		1.635	1.559	1.5397	1.6361		50.987	1.635	1.5406	1.4778	1.5751
									51.1536		1.636	1.5617	1.536	1.6361		51.1536	1.636	1.5429	1.4789	1.5613
									51.3203		1.6422	1.5687	1.5326	1.6337		51.3203	1.6422	1.5423	1.4775	1.5733
									51.487		1.6447	1.5711	1.5418	1.6325		51.487	1.6447	1.5433	1.4774	1.5665
									51.6536		1.6488	1.574	1.5329	1.6319		51.6536	1.6488	1.5413	1.4795	1.5601
									51.8203		1.6547	1.5795	1.5404	1.6281		51.8203	1.6547	1.5425	1.4803	1.5743
									51.987		1.6538	1.5821	1.5434	1.6336		51.987	1.6538	1.5446	1.4803	1.5648
									52.1536		1.6591	1.5866	1.5349	1.6358		52.1536	1.6591	1.5468	1.4804	1.5806
									52.3203		1.6631	1.5915	1.5341	1.6333		52.3203	1.6631	1.5439	1.4813	1.5752
									52.487		1.6721	1.5901	1.5436	1.6256		52.487	1.6721	1.5483	1.4835	1.5683
									52.6536		1.671	1.5957	1.5481	1.6241		52.6536	1.671	1.5477	1.4814	1.5725
									52.8203		1.6736	1.6006	1.5529	1.6224		52.8203	1.6736	1.5485	1.4815	1.5768
									52.987		1.6784	1.6034	1.5401	1.6266		52.987	1.6784	1.5486	1.4816	1.5823
									53.1536		1.6818	1.6063	1.5546	1.6241		53.1536	1.6818	1.5507	1.4835	1.5867
									53.3203		1.6876	1.6108	1.5483	1.6211		53.3203	1.6876	1.5535	1.4838	1.5605
									53.487		1.6884	1.6105	1.5594	1.6186		53.487	1.6884	1.5542	1.4836	1.5647
									53.6536		1.6935	1.6224	1.5572	1.6205		53.6536	1.6935	1.5591	1.4853	1.5698
									53.8203		1.6978	1.6234	1.5645	1.6214		53.8203	1.6978	1.5579	1.4857	1.5762
									53.987		1.7023	1.6276	1.5689	1.619		53.987	1.7023	1.5591	1.4846	1.5704
									54.1536		1.7038	1.6318	1.5705	1.6195		54.1536	1.7038	1.5599	1.4857	1.5729
									54.3203		1.7097	1.6337	1.5648	1.617		54.3203	1.7097	1.559	1.4859	1.5783
									54.487		1.7136	1.6402	1.5656	1.6202		54.487	1.7136	1.5642	1.4853	1.5847
									54.6536		1.7194	1.6458	1.5683	1.6184		54.6536	1.7194	1.5667	1.488	1.586
									54.8203		1.7217	1.6486	1.5708	1.6209		54.8203	1.7217	1.5687	1.4868	1.5817
									54.987		1.7284	1.65	1.58	1.6161		54.987	1.7284	1.5689	1.4875	1.5885
									55.1536		1.731	1.656	1.5816	1.6205		55.1536	1.731	1.5679	1.4895	1.5895
									55.3203		1.7336	1.6592	1.5806	1.6229		55.3203	1.7336	1.5685	1.4902	1.574
									55.487		1.7373	1.6649	1.5837	1.6182		55.487	1.7373	1.5744	1.4897	1.5816
									55.6536		1.7457	1.6683	1.5822	1.6162		55.6536	1.7457	1.5763	1.4914	1.5668
									55.8203		1.7476	1.6718	1.591	1.6204		55.8203	1.7476	1.5744	1.4891	1.5678
									55.987		1.7528	1.6802	1.5909	1.6198		55.987	1.7528	1.5765	1.4913	1.5757
									56.1536		1.7586	1.683	1.5878	1.6189		56.1536	1.7586	1.5795	1.4904	1.5811
									56.3203		1.7638	1.6893	1.5839	1.6171		56.3203	1.7638	1.5807	1.4904	1.5845
									56.487		1.7671	1.6949	1.5902	1.6216		56.487	1.7671	1.5826	1.4947	1.5895
									56.6536		1.7733	1.6974	1.6022	1.6176		56.6536	1.7733	1.5797	1.4941	1.5967
									56.8203		1.7802	1.7007	1.6066	1.6232		56.8203	1.7802	1.5836	1.4934	1.5816
									56.987		1.7846	1.7067	1.6001	1.6204		56.987	1.7846	1.5838	1.494	1.5867
									57.1536		1.7921	1.7156	1.6018	1.6216		57.1536	1.7921	1.5879	1.4956	1.5719
									57.3203		1.794	1.7174	1.6091	1.6195		57.3203	1.794	1.5893	1.4935	1.5793
									57.487		1.8009	1.7198	1.6107	1.6158		57.487	1.8009	1.5924	1.495	1.5833
									57.6536		1.8078	1.7255	1.6135	1.6217		57.6536	1.8078	1.5938	1.4959	1.5928
									57.8203		1.8122	1.7296	1.6129	1.6192		57.8203	1.8122	1.5933	1.4989	1.5969
									57.987		1.8155	1.7414	1.6281	1.6214		57.987	1.8155	1.5963	1.4962	1.6041
									58.1536		1.8202	1.741	1.6276	1.6216		58.1536	1.8202	1.5979	1.4983	1.6088
									58.3203		1.8273	1.7467	1.619	1.6225		58.3203	1.8273	1.6012	1.4997	1.6144
									58.487		1.8334	1.7512	1.6229	1.6223		58.487	1.8334	1.6031	1.499	1.6012
									58.6536		1.8376	1.7547	1.6282	1.6208		58.6536	1.8376	1.6055	1.5002	1.6047
									58.8203		1.8468	1.7605	1.6328	1.6205		58.8203	1.8468	1.6049	1.5023	1.6143
									58.987		1.8527	1.767	1.6299	1.622		58.987	1.8527	1.6082	1.4998	1.6011
									59.1536		1.8561	1.769	1.6385	1.6241		59.1536	1.8561	1.6089	1.5007	1.6278
									59.3203		1.8583	1.7792	1.6327	1.6261		59.3203	1.8583	1.6138	1.5019	1.6127
									59.487		1.8669	1.7861	1.6449	1.6249		59.487	1.8669	1.613	1.5044	1.6195
									59.6536		1.8739	1.7938	1.6517	1.6283		59.6536	1.8739	1.6135	1.5037	1.6043
									59.8203		1.8825	1.7978	1.6467	1.6267		59.8203	1.8825	1.6139	1.5035	1.6123
									59.987		1.8863	1.8022	1.6456	1.6311		59.987	1.8863	1.6172	1.5049	1.6195
									60.1536		1.8976	1.8092	1.6452	1.6332		60.1536	1.8976	1.622	1.5045	1.6265
									60.3203		1.9052	1.8106	1.6696	1.6294		60.3203	1.9052	1.6208	1.506	1.6202
									60.487		1.9186	1.8156	1.6696	1.6284		60.487	1.9186	1.6242	1.5063	1.6292
									60.6536		1.9255	1.8257	1.6689	1.6313		60.6536	1.9255	1.6286	1.5047	1.6226
									60.8203		1.9346	1.8352	1.6709	1.6288		60.8203	1.9346	1.6289	1.5062	1.6357
									60.987		1.9494	1.836	1.6753	1.6305		60.987	1.9494	1.6344	1.508	1.6306
									61.1536		1.9626	1.8461	1.6709	1.6326		61.1536	1.9626	1.634	1.5069	1.6228
									61.3203		1.9739	1.8523	1.6857	1.6307		61.3203	1.9739	1.6362	1.508	1.6389
									61.487		1.9852	1.8583	1.6903	1.6281		61.487	1.9852	1.6411	1.5097	1.6325
									61.6536		1.9967	1.8602	1.6969	1.6329		61.6536	1.9967	1.6399	1.5089	1.6444
									61.8203		2.0116	1.8698	1.7038	1.6354		61.8203	2.0116	1.6438	1.5113	1.6395
									61.987		2.0274	1.8759	1.6918	1.6334		61.987	2.0274	1.6489	1.5115	1.6535
									62.1536		2.0119	1.8836	1.69	1.6393		62.1536	2.0119	1.6476	1.5112	1.6512
									62.3203		2.0417	1.886	1.7105	1.6358		62.3203	2.0417	1.646	1.5101	1.6501
									62.487		2.0654	1.8946	1.7105	1.6422		62.487	2.0654	1.6532	1.513	1.6534
									62.6536		2.1009	1.9012	1.7163	1.644		62.6536	2.1009	1.6533	1.5122	1.6467
									62.8203		2.1243	1.9036	1.7079	1.643		62.8203	2.1243	1.6569	1.5135	1.6686
									62.987		2.1497	1.9156	1.7171	1.6411		62.987	2.1497	1.6631	1.5137	1.6622
									63.1536		2.175	1.9142	1.7164	1.6465		63.1536	2.175	1.6619	1.5148	1.6543
									63.3203		2.1994	1.9233	1.7202	1.6449		63.3203	2.1994	1.6657	1.5149	1.6683
									63.487		2.2221	1.9318	1.721	1.6503		63.487	2.2221	1.6705	1.5167	1.6618
									63.6536		2.2458	1.9397	1.7237	1.6523		63.6536	2.2458	1.6704	1.5162	1.6679
									63.8203		2.2618	1.9503	1.7275	1.6555		63.8203	2.2618	1.6749	1.5158	1.6671
									63.987		2.2863	1.954	1.736	1.6531		63.987	2.2863	1.6713	1.5173	1.6648
									64.1536		2.3079	1.9607	1.7454	1.6563		64.1536	2.3079	1.6783	1.5186	1.6781
									64.3203		2.3255	1.9681	1.749	1.6634		64.3203	2.3255	1.683	1.5188	1.6686
									64.487		2.3447	1.9752	1.757	1.6632		64.487	2.3447	1.682	1.5201	1.6792
									64.6536		2.3692	1.9799	1.7632	1.6644		64.6536	2.3692	1.6888	1.5198	1.6745
									64.8203		2.3877	1.9851	1.7591	1.6628		64.8203	2.3877	1.6905	1.5197	1.6715
									64.987		2.4083	1.9897	1.7693	1.6707		64.987	2.4083	1.6964	1.5208	1.6766
									65.1536		2.4296	2.0001	1.7824	1.6663		65.1536	2.4296	1.6952	1.52	1.6841
									65.3203		2.4557	2.0045	1.7803	1.6703		65.3203	2.4557	1.6977	1.5229	1.6723
									65.487		2.4791	2.0116	1.7833	1.6699		65.487	2.4791	1.6982	1.523	1.6852
									65.6536		2.505	2.0186	1.7892	1.6687		65.6536	2.505	1.7027	1.5207	1.6836
									65.8203		2.5265	2.0304	1.8015	1.6761		65.8203	2.5265	1.7063	1.5259	1.6923
									65.987		2.5505	2.0296	1.8156	1.6734		65.987	2.5505	1.7103	1.5241	1.6819
									66.1536		2.5754	2.0413	1.8189	1.6747		66.1536	2.5754	1.7139	1.5252	1.6852
									66.3203		2.6035	2.0471	1.8109	1.6788		66.3203	2.6035	1.7143	1.5267	1.67541
									66.487		2.6295	2.0567	1.8327	1.6831		66.487	2.6295	1.7187	1.5249	1.6975
									66.6536		2.6539	2.0613	1.8261	1.6831		66.6536	2.6539	1.7226	1.5271	1.69507
									66.8203		2.6787	2.07	1.8403	1.6791		66.8203	2.6787	1.7243	1.5261	1.6992
									66.987		2.7031	2.0706	1.8461	1.6829		66.987	2.7031	1.7259	1.5268	1.6847
									67.1536		2.7265	2.0802	1.855	1.6839		67.1536	2.7265	1.7263	1.5272	1.6779
									67.3203		2.7469	2.0921	1.8608	1.689		67.3203	2.7469	1.7333	1.5297	1.6704
									67.487		2.772	2.0965	1.856	1.6871		67.487	2.772	1.7343	1.5301	1.6879
									67.6536		2.7923	2.1106	1.8587	1.6878		67.6536	2.7923	1.7392	1.5304	1.6798
									67.8203		2.8236	2.1145	1.8721	1.6886		67.8203	2.8236	1.7394	1.5308	1.7011
									67.987		2.8482	2.1231	1.8724	1.6952		67.987	2.8482	1.7489	1.5331	1.6944
									68.1536		2.8761	2.1275	1.8822	1.6917		68.1536	2.8761	1.7522	1.5329	1.7147
									68.3203		2.8987	2.1369	1.8859	1.6996		68.3203	2.8987	1.7509	1.5324	1.7078
									68.487		2.9205	2.1425	1.8905	1.6958		68.487	2.9205	1.7526	1.5326	1.7012
									68.6536		2.9485	2.1543	1.8802	1.7044		68.6536	2.9485	1.7583	1.5327	1.7073
									68.8203		2.9708	2.1613	1.8865	1.7036		68.8203	2.9708	1.7658	1.5345	1.7117
									68.987		2.9974	2.1634	1.9123	1.7074		68.987	2.9974	1.758	1.5319	1.7125
									69.1536		3.0208	2.1673	1.911	1.7076		69.1536	3.0208	1.7586	1.5334	1.7177
									69.3203		3.0464	2.1703	1.9158	1.7119		69.3203	3.0464	1.7623	1.5331	1.7227
									69.487		3.0665	2.177	1.9145	1.7145		69.487	3.0665	1.7674	1.5355	1.727
									69.6536		3.0899	2.184	1.9254	1.7113		69.6536	3.0899	1.7694	1.5356	1.7152
									69.8203		3.1148	2.1892	1.9215	1.7204		69.8203	3.1148	1.7726	1.5363	1.7355
									70.0711		3.1412	2.1902	1.9206	1.7229		70.0711	3.1412	1.7774	1.486	1.7382
									70.1195		3.1641	2.17295	1.9386	1.7202		70.1195	3.1641	1.7786	1.5008	1.7256
									70.1511		3.1884	2.198	1.9486	1.7231		70.1511	3.1884	1.77862	1.5052	1.733
									70.4992		3.2043	2.1798	1.9541	1.7276		70.4992	3.2043	1.77964	1.5351	1.7364
									70.6658		3.2243	2.2027	1.9437	1.7272		70.6658	3.2243	1.78187	1.541	1.722
									70.8325		3.2443	2.2145	1.9598	1.7308		70.8325	3.2443	1.78366	1.5456	1.7376
									70.9992		3.2634	2.2253	1.9664	1.7338		70.9992	3.2634	1.7862	1.5477	1.742
									71.1658		3.2855	2.2297	1.9723	1.7315		71.1658	3.2855	1.7865	1.5459	1.7434
									71.3325		3.3031	2.242	1.9837	1.7344		71.3325	3.3031	1.78986	1.5497	1.7458
									71.4992		3.3193	2.2476	1.9889	1.7385		71.4992	3.3193	1.78977	1.5482	1.7482
									71.6658		3.3358	2.2542	2.0065	1.7409		71.6658	3.3358	1.78904	1.5508	1.737
									71.8325		3.3503	2.2651	1.9879	1.744		71.8325	3.3503	1.79028	1.5529	1.7385
									71.9992		3.3692	2.2727	1.9866	1.745		71.9992	3.3692	1.79278	1.5554	1.7392
									72.1658		3.3829	2.2815	1.9931	1.7474		72.1658	3.3829	1.7951	1.5554	1.7467
									72.3325		3.3992	2.293	1.9922	1.7478		72.3325	3.3992	1.7982	1.5547	1.7546
									72.4992		3.4137	2.3018	1.9926	1.7544		72.4992	3.4137	1.7943	1.5571	1.75
									72.6658		3.4216	2.3125	2.0067	1.7501		72.6658	3.4216	1.7948	1.5583	1.7542
									72.8325		3.4362	2.3182	2.0119	1.7542		72.8325	3.4462	1.8038	1.56	1.757
									72.9992		3.4527	2.326	2.0113	1.7551		72.9992	3.4627	1.8153	1.5592	1.7542
									73.1658		3.4689	2.3306	2.0202	1.7542		73.1658	3.4789	1.8283	1.5623	1.747
									73.3325		3.4753	2.3431	2.0197	1.7598		73.3325	3.4853	1.839	1.5632	1.7651
									73.4992		3.4804	2.356	2.0285	1.7652		73.4992	3.5004	1.8577	1.5633	1.7629
									73.6658		3.4906	2.3633	2.033	1.7607		73.6658	3.5106	1.8637	1.5662	1.7565
									73.8325		3.5109	2.3753	2.0311	1.7709		73.8325	3.5209	1.8756	1.5665	1.7511
									73.9992		3.5224	2.386	2.0499	1.7721		73.9992	3.5424	1.8882	1.5706	1.7584
									74.1658		3.545	2.395	2.0452	1.7713		74.1658	3.575	1.9009	1.5701	1.7533
									74.3325		3.5513	2.404	2.0537	1.7764		74.3325	3.5813	1.9114	1.573	1.7576
									74.4992		3.5722	2.4139	2.0571	1.7717		74.4992	3.5922	1.9264	1.5749	1.7612
									74.6658		3.5937	2.4283	2.0476	1.78		74.6658	3.6137	1.9359	1.5758	1.7577
									74.8325		3.6169	2.4367	2.0671	1.7784		74.8325	3.6369	1.9504	1.5764	1.7544
									74.9992		3.6432	2.4482	2.0658	1.7787		74.9992	3.6532	1.966	1.5766	1.7538
									75.1658		3.6611	2.4553	2.0696	1.7792		75.1658	3.6611	1.9728	1.5783	1.7657
									75.3325		3.6825	2.4547	2.0709	1.7853		75.3325	3.6825	1.9747	1.5761	1.7632
									75.4992		3.7029	2.4309	2.0896	1.7864		75.4992	3.7029	1.9369	1.5725	1.7582
									75.6658		3.7142	2.4338	2.0846	1.7904		75.6658	3.7142	1.9666	1.5721	1.7608
									75.8325		3.7248	2.4681	2.0935	1.7932		75.8325	3.7248	2.0038	1.576	1.7689
									75.9992		3.7372	2.4847	2.1017	1.7904		75.9992	3.7372	2.0272	1.58	1.7674
									76.1658		3.7573	2.4979	2.1034	1.792		76.1658	3.7573	2.04	1.582	1.7639
									76.3325		3.7764	2.5099	2.1225	1.7941		76.3325	3.7764	2.0478	1.5854	1.769
									76.4992		3.7975	2.5191	2.1089	1.7973		76.4992	3.7975	2.051	1.5854	1.7642
									76.6658		3.8098	2.5299	2.1345	1.7959		76.6658	3.8098	2.0599	1.5859	1.7622
									76.7061		3.8301	2.5328	2.132	1.8043		76.7061	3.8301	2.0538	1.5865	1.7606
									76.8728		3.8484	2.5342	2.1361	1.8051		76.8728	3.8484	2.0472	1.5873	1.7566
									77.0394		3.8778	2.5347	2.1386	1.8062		77.0394	3.8778	2.0531	1.5869	1.7667
									77.2061		3.9036	2.5325	2.1439	1.8045		77.2061	3.9036	2.0706	1.5881	1.7774
									77.3728		3.9169	2.5387	2.1473	1.8082		77.3728	3.9169	2.0775	1.5867	1.7736
									77.5394		3.9338	2.5488	2.153	1.813		77.5394	3.9338	2.0854	1.5906	1.7767
									77.7061		3.9544	2.5577	2.151	1.8131		77.7061	3.9544	2.0998	1.5899	1.7721
									77.8728		3.9785	2.5643	2.1538	1.8147		77.8728	3.9785	2.1005	1.5904	1.7749
									78.0394		3.9995	2.5691	2.1499	1.8189		78.0394	3.9995	2.1099	1.5907	1.7707
									78.2061		4.009	2.5789	2.1436	1.8194		78.2061	4.009	2.1094	1.5922	1.7717
									78.3728		4.0249	2.5857	2.1416	1.8203		78.3728	4.0249	2.1225	1.5938	1.7879
									78.5394		4.0479	2.5952	2.1341	1.8219		78.5394	4.0479	2.1249	1.5962	1.7887
									78.7061		4.0648	2.6029	2.1372	1.8249		78.7061	4.0648	2.1406	1.5955	1.7828
									78.8728		4.0788	2.6129	2.1218	1.827		78.8728	4.0788	2.1478	1.5974	1.7832
									79.0394		4.0949	2.6168	2.1033	1.8273		79.0394	4.0949	2.1544	1.5983	1.7814
									79.2061		4.1254	2.6313	2.0936	1.8262		79.2061	4.1254	2.1659	1.5988	1.7808
									79.3728		4.1392	2.6403	2.0713	1.836		79.3728	4.1392	2.1784	1.6007	1.7831
									79.5394		4.1376	2.6541	2.0549	1.8348		79.5394	4.1376	2.1806	1.6024	1.7858
									79.7061		4.16	2.6688	2.0572	1.839		79.7061	4.16	2.1894	1.6043	1.7805
									79.8728		4.18	2.6746	2.0302	1.837		79.8728	4.18	2.197	1.6047	1.7909
									80.0394		4.205	2.6819	2.0257	1.8431		80.0394	4.205	2.208	1.6059	1.7878
									80.2061		4.2123	2.6939	2.0223	1.8438		80.2061	4.2123	2.2161	1.6051	1.7858
									80.3728		4.2273	2.7015	2.0245	1.8429		80.3728	4.2273	2.2272	1.6063	1.7975
									80.5394		4.2476	2.7149	2.0223	1.845		80.5394	4.2476	2.2317	1.6094	1.806
									80.7061		4.2726	2.723	2.011	1.8491		80.7061	4.2726	2.2401	1.6086	1.8074
									80.8728		4.2831	2.7311	2.0234	1.8474		80.8728	4.2831	2.2445	1.6084	1.7983
									81.0394		4.291	2.7491	2.0186	1.8484		81.0394	4.291	2.2553	1.6102	1.7923
									81.2061		4.3152	2.7561	2.0294	1.8536		81.2061	4.3152	2.2742	1.613	1.8083
									81.3728		4.3293	2.7616	2.0412	1.8546		81.3728	4.3293	2.2714	1.612	1.8044
									81.5394		4.3393	2.7738	2.037	1.8569		81.5394	4.3393	2.2794	1.614	1.8071
									81.7061		4.3552	2.7853	2.0391	1.8559		81.7061	4.3552	2.283	1.6132	1.8022
									81.8728		4.3659	2.7987	2.0405	1.8633		81.8728	4.3659	2.2868	1.6149	1.801
									82.0394		4.3862	2.8039	2.0463	1.8648		82.0394	4.3862	2.2978	1.6163	1.7999
									82.2061		4.3977	2.8136	2.0363	1.8678		82.2061	4.3977	2.3055	1.6173	1.8125
									82.3728		4.4118	2.8247	2.0361	1.8638		82.3728	4.4118	2.3132	1.6162	1.8068
									82.5394		4.4303	2.8359	2.0395	1.8712		82.5394	4.4303	2.3219	1.6191	1.809
									82.7061		4.4407	2.8493	2.042	1.8672		82.7061	4.4407	2.3258	1.6163	1.8019
									82.8728		4.463	2.8605	2.0495	1.8655		82.8728	4.463	2.3328	1.6177	1.8072
									83.0394		4.4583	2.8655	2.0583	1.8707		83.0394	4.4583	2.3364	1.62	1.8186
									83.2061		4.4786	2.8719	2.0716	1.8752		83.2061	4.4786	2.3496	1.6226	1.8057
									83.3728		4.4908	2.8845	2.0561	1.8736		83.3728	4.4908	2.3533	1.6246	1.793
									83.5394		4.4946	2.8956	2.0612	1.8699		83.5394	4.4946	2.359	1.6249	1.8024
									83.7061		4.5147	2.9043	2.0619	1.8757		83.7061	4.5147	2.3625	1.624	1.804
									83.8728		4.5187	2.9175	2.0699	1.8729		83.8728	4.5187	2.3658	1.6241	1.8043
									84.0394		4.5364	2.9228	2.0633	1.8725		84.0394	4.5364	2.3775	1.6254	1.8022
									84.2061		4.5551	2.9319	2.035	1.8777		84.2061	4.5551	2.3874	1.6257	1.8139
									84.3728		4.5747	2.9413	2.0365	1.8846		84.3728	4.5747	2.3885	1.6267	1.8023
									84.3978		4.5844	2.9426	2.0337	1.8842		84.3978	4.5844	2.3843	1.6275	1.8036
									84.5645		4.5834	2.9547	2.0334	1.8823		84.5645	4.5834	2.3935	1.6273	1.8265
									84.7311		4.6028	2.961	2.0482	1.886		84.7311	4.6028	2.398	1.6295	1.803
									84.8978		4.6048	2.9674	2.0353	1.8947		84.8978	4.6048	2.4118	1.6293	1.8049
									85.0645		4.631	2.9744	2.032	1.8914		85.0645	4.631	2.4182	1.6302	1.8182
									85.2311		4.6396	2.987	2.032	1.8881		85.2311	4.6396	2.4275	1.6301	1.8194
									85.3978		4.6459	2.9983	2.0509	1.8911		85.3978	4.6459	2.4308	1.6304	1.8132
									85.5645		4.6594	3.0092	2.0484	1.8917		85.5645	4.6594	2.4353	1.6303	1.8115
									85.7311		4.673	3.0187	2.0335	1.8921		85.7311	4.673	2.4432	1.6324	1.8154
									85.8978		4.6721	3.0286	2.0298	1.8967		85.8978	4.6721	2.4437	1.6321	1.8064
									86.0645		4.6878	3.0295	2.0231	1.9006		86.0645	4.6878	2.4542	1.6312	1.813
									86.2311		4.6928	3.0421	2.0289	1.8983		86.2311	4.6928	2.4597	1.6335	1.8175
									86.3978		4.7113	3.0534	2.0373	1.9015		86.3978	4.7113	2.4658	1.6324	1.82
									86.5442		4.7263	3.0563	2.0424	1.9021		86.5442	4.7263	2.4729	1.6339	1.8203
									86.7108		4.7363	3.0681	2.0452	1.9046		86.7108	4.7363	2.4818	1.6351	1.8248
									86.8775		4.7474	3.0748	2.048	1.9068		86.8775	4.7474	2.4838	1.6358	1.8351
									87.0442		4.7511	3.0834	2.0423	1.9123		87.0442	4.7511	2.4913	1.6371	1.8221
									87.2108		4.7589	3.0986	2.0391	1.9117		87.2108	4.7589	2.4999	1.6368	1.8135
									87.3775		4.7695	3.1081	2.0413	1.9074		87.3775	4.7695	2.505	1.6359	1.8297
									87.5442		4.7892	3.1115	2.0368	1.9136		87.5442	4.7892	2.5145	1.6371	1.8198
									87.7108		4.7974	3.1193	2.0531	1.9074		87.7108	4.7974	2.5152	1.6372	1.824
									87.8775		4.8023	3.1347	2.0347	1.9124		87.8775	4.8023	2.525	1.6401	1.8168
									88.0442		4.8068	3.1447	2.0301	1.9119		88.0442	4.8068	2.5346	1.6405	1.8163
									88.2108		4.8175	3.1507	2.0382	1.916		88.2108	4.8175	2.5336	1.6416	1.8276
									88.3775		4.833	3.1563	2.04	1.9219		88.3775	4.833	2.5465	1.6405	1.8233
									88.5442		4.8477	3.1669	2.053	1.9214		88.5442	4.8477	2.5495	1.6421	1.8146
									88.7108		4.8517	3.1749	2.0544	1.9252		88.7108	4.8517	2.5617	1.6435	1.8244
									88.8775		4.86	3.1808	2.0608	1.9235		88.8775	4.86	2.5642	1.6399	1.8281
									89.0442		4.8772	3.1884	2.0618	1.9252		89.0442	4.8772	2.5656	1.6413	1.8221
									89.2108		4.8828	3.1936	2.0697	1.9262		89.2108	4.8828	2.5779	1.644	1.8219
									89.3775		4.8863	3.2013	2.0718	1.9295		89.3775	4.8863	2.5891	1.6437	1.8138
									89.5442		4.9021	3.2122	2.0708	1.9357		89.5442	4.9021	2.5901	1.644	1.8162
									89.7108		4.908	3.227	2.0763	1.9365		89.7108	4.908	2.598	1.647	1.8124
									89.8775		4.9109	3.2303	2.0798	1.9349		89.8775	4.9109	2.6029	1.6473	1.813
									90.0442		4.9221	3.2427	2.0804	1.9377		90.0442	4.9221	2.6099	1.6487	1.8272
									90.2108		4.9246	3.2604	2.08446	1.9395		90.2108	4.9246	2.6233	1.649	1.8104
									90.3775		4.9424	3.2656	2.08435	1.9417		90.3775	4.9424	2.6304	1.6486	1.8252
									90.5442		4.9559	3.2726	2.08947	1.9421		90.5442	4.9559	2.6441	1.6504	1.8223
									90.7108		4.9644	3.2825	2.09541	1.9392		90.7108	4.9644	2.6485	1.6497	1.8255
									90.8775		4.9791	3.281	2.09846	1.9419		90.8775	4.9791	2.6559	1.6517	1.8217
									91.0442		4.992	3.294	2.0968	1.9403		91.0442	4.992	2.6589	1.6522	1.8184
									91.2108		5.0023	3.2954	2.0916	1.9433		91.2108	5.0023	2.6678	1.6539	1.8236
									91.3775		5.0006	3.3053	2.1001	1.944		91.3775	5.0006	2.6796	1.6557	1.8256
									91.5442		5.0056	3.3155	2.0992	1.9445		91.5442	5.0056	2.6826	1.6547	1.8261
									91.7108		5.0091	3.3196	2.0887	1.9519		91.7108	5.0091	2.6871	1.6566	1.8249
									91.8775		5.0235	3.3314	2.0959	1.9507		91.8775	5.0235	2.6908	1.6564	1.8357
									92.0442		5.0312	3.3395	2.0959	1.9508		92.0442	5.0312	2.7072	1.6592	1.8444
									92.2108		5.0364	3.34	2.0914	1.9529		92.2108	5.0364	2.7133	1.6584	1.8343
									92.3775		5.0395	3.3512	2.1049	1.9526		92.3775	5.0395	2.7217	1.6603	1.8454
									92.6511		5.0616	3.3621	2.1021	1.9544		92.6511	5.0616	2.7264	1.6592	1.8401
									92.8178		5.0891	3.3635	2.1217	1.9596		92.8178	5.0891	2.7259	1.6585	1.8444
									92.9844		5.1054	3.3677	2.1222	1.9624		92.9844	5.1054	2.7308	1.6569	1.8424
									93.1511		5.1169	3.3901	2.1188	1.9639		93.1511	5.1169	2.7512	1.6591	1.8554
									93.3178		5.1342	3.4193	2.1363	1.9614		93.3178	5.1342	2.7611	1.6596	1.8588
									93.4844		5.1388	3.4302	2.1493	1.9665		93.4844	5.1388	2.7791	1.6632	1.8541
									93.6511		5.1532	3.447	2.1427	1.962		93.6511	5.1532	2.7882	1.6642	1.8583
									93.8178		5.1589	3.4587	2.1522	1.9589		93.8178	5.1589	2.7978	1.6658	1.8598
									93.9844		5.1741	3.4704	2.1487	1.9635		93.9844	5.1741	2.8062	1.6674	1.8648
									94.1511		5.1828	3.4778	2.1588	1.9711		94.1511	5.1828	2.8112	1.6661	1.8594
									94.3178		5.1811	3.4848	2.1597	1.9691		94.3178	5.1811	2.8193	1.6684	1.8669
									94.4844		5.1897	3.489	2.1736	1.9685		94.4844	5.1897	2.8249	1.6695	1.8578
									94.6511		5.191	3.4913	2.1775	1.9735		94.6511	5.191	2.8278	1.6705	1.8507
									94.8178		5.1958	3.4897	2.1863	1.9691		94.8178	5.1958	2.8362	1.6712	1.857
									94.9844		5.2104	3.4875	2.1834	1.978		94.9844	5.2104	2.8487	1.6704	1.8626
									95.1511		5.2154	3.4957	2.1995	1.9763		95.1511	5.2154	2.8548	1.67	1.8655
									95.3178		5.2214	3.5143	2.1914	1.9797		95.3178	5.2214	2.8619	1.6717	1.8626
									95.4844		5.2301	3.527	2.2	1.9802		95.4844	5.2301	2.8716	1.6733	1.8656
									95.6511		5.2422	3.536	2.2079	1.9855		95.6511	5.2422	2.8798	1.6736	1.8622
									95.8178		5.2418	3.5469	2.2065	1.9856		95.8178	5.2418	2.887	1.6734	1.8681
									95.8181		5.2475	3.5501	2.2151	1.9771		95.8181	5.2475	2.8869	1.6745	1.8751
									96.3181		5.2611	3.5832	2.2131	1.983		96.3181	5.2611	2.914	1.678	1.873
									96.8181		5.2674	3.606	2.2125	1.9837		96.8181	5.2674	2.9389	1.6787	1.8717
									97.3181		5.2729	3.6251	2.2333	1.9858		97.3181	5.2729	2.955	1.6802	1.8715
									97.8181		5.2785	3.6345	2.2426	1.9883		97.8181	5.2785	2.9841	1.6834	1.8736
									98.3181		5.2867	3.6427	2.2538	1.9918		98.3181	5.2867	3.0045	1.6849	1.8838
									98.8181		5.2981	3.6662	2.2472	1.9892		98.8181	5.2981	3.0339	1.6867	1.8722
									99.3181		5.3037	3.6815	2.2515	1.9889		99.3181	5.3037	3.0473	1.6894	1.871
									99.8181		5.3053	3.6868	2.2514	1.9933		99.8181	5.3053	3.075	1.6895	1.8722
									100.318		5.3146	3.6907	2.266	1.9891		100.318	5.3146	3.0979	1.693	1.8769
									100.818		5.321	3.7085	2.2691	1.9875		100.818	5.321	3.1194	1.6961	1.8723
									101.318		5.3154	3.7204	2.2772	1.9932		101.318	5.3154	3.1412	1.6924	1.8708
									101.818		5.3214	3.7175	2.2873	1.9935		101.818	5.3214	3.1696	1.6976	1.878
									102.318		5.325	3.7313	2.2807	2.0004		102.318	5.325	3.1852	1.6982	1.8894
									102.818		5.3235	3.7357	2.287	2.0012		102.818	5.3235	3.2084	1.7003	1.8848
									103.318		5.338	3.7437	2.2908	2.0023		103.318	5.338	3.2236	1.7005	1.8869
									103.818		5.3337	3.7602	2.3003	2.0057		103.818	5.3337	3.2398	1.7032	1.8875
									104.318		5.3527	3.7575	2.2913	2.0006		104.318	5.3527	3.2646	1.7067	1.8912
									104.818		5.3564	3.7817	2.2879	2.0013		104.818	5.3564	3.283	1.7057	1.8852
									105.318		5.3553	3.7876	2.3145	2.0035		105.318	5.3553	3.317	1.7075	1.8808
									105.818		5.3473	3.7699	2.295	2.0073		105.818	5.3473	3.3175	1.7076	1.8883
									106.318		5.3649	3.7758	2.3079	2.0034		106.318	5.3649	3.3243	1.7078	1.8848
									106.818		5.3721	3.7947	2.3123	2.0064		106.818	5.3721	3.3425	1.7096	1.88912
									107.318		5.3655	3.818	2.3214	2.0079		107.318	5.3655	3.3729	1.7137	1.89372
									107.818		5.3799	3.8486	2.3221	2.0093		107.818	5.3799	3.3979	1.7172	1.89629
									108.318		5.3777	3.8629	2.3215	2.0069		108.318	5.3777	3.4247	1.7165	1.89812
									108.818		5.3938	3.8775	2.3199	2.0065		108.818	5.3938	3.4579	1.7191	1.8949
									109.318		5.3936	3.9048	2.3223	2.0087		109.318	5.3936	3.4924	1.7218	1.8953
									109.818		5.3924	3.9101	2.3257	2.0067		109.818	5.3924	3.5204	1.7241	1.8979
									110.318		5.3985	3.9241	2.3514	2.0052		110.318	5.3985	3.5442	1.7248	1.8945
									110.818		5.4034	3.9411	2.3561	2.0074		110.818	5.4034	3.5516	1.7292	1.8808
									111.318		5.409	3.9433	2.3578	2.0133		111.318	5.409	3.5884	1.7317	1.8978
									111.818		5.413	3.9592	2.3632	2.0125		111.818	5.413	3.6095	1.7312	1.8826
									112.318		5.4199	3.9749	2.3754	2.017		112.318	5.4199	3.6373	1.7352	1.8958
									112.818		5.4253	4.0058	2.3724	2.0172		112.818	5.4253	3.6547	1.7386	1.8807
									113.318		5.4163	4.0183	2.3678	2.0148		113.318	5.4163	3.6782	1.7382	1.89811
									113.818		5.4239	4.042	2.3646	2.0202		113.818	5.4239	3.6993	1.7396	1.89346
									114.318		5.4195	4.0682	2.3834	2.0185		114.318	5.4195	3.7184	1.7408	1.9045
									114.818		5.4197	4.0949	2.3736	2.0147		114.818	5.4197	3.734	1.7432	1.9071
									115.318		5.4215	4.1137	2.3849	2.0127		115.318	5.4215	3.7501	1.747	1.9026
									115.818		5.4252	4.1343	2.3998	2.0208		115.818	5.4252	3.7665	1.7518	1.8962
									116.318		5.4269	4.1568	2.3856	2.0209		116.318	5.4269	3.7795	1.753	1.9087
									116.818		5.4265	4.1931	2.4023	2.0245		116.818	5.4265	3.7939	1.7541	1.9007
									117.318		5.4401	4.1953	2.41	2.022		117.318	5.4401	3.7939	1.7546	1.9004
									117.818		5.4401	4.2176	2.4065	2.0205		117.818	5.4401	3.8031	1.7531	1.90868
									118.318		5.4384	4.2257	2.4076	2.0236		118.318	5.4384	3.8168	1.7566	1.90863
									118.818		5.437	4.1844	2.4046	2.019		118.818	5.437	3.7626	1.745	1.9029
									119.318		5.4407	4.2447	2.4207	2.0155		119.318	5.4407	3.8127	1.7562	1.9067
									119.818		5.4371	4.2979	2.4122	2.0221		119.818	5.4371	3.8555	1.7658	1.9073
									120.318		5.4326	4.3247	2.426	2.0229		120.318	5.4326	3.8733	1.7722	1.9176

## Sheet: Fig6
	6b
	Control			0.1			0.5			1.0			EGTA+BAPTA-AM			lonomycin+Ca2+
	3.5	3.8	3.2	4.4	4.1	4.5	4.8	5.2	4.9	5	5.7	5.5	1	1.4	0.8	9.1	10.9	11
	6c
	Calaium release Rhod2-AM
	minutes	PTV
	0	0μM										0.1μM										0.5μM										1.0μM
	3	1	1	1	1	1	1	1	1	1	1	1	1	1	1	1	1	1	1	1	1	1	1	1	1	1	1	1	1	1	1	1	1	1	1	1	1	1	1	1	1
	6	1.02186	1.06256	1.01519	0.944041	1.00388	0.987216	0.991895	1.10872	0.940269	1.01627	1.07291	0.988111	1.00527	0.923279	1.06768	1.06637	1.048	1.08468	0.973223	0.985513	1.10563	1.05074	1.09344	1.07629	1.02289	1.02875	0.999144	1.05143	0.991762	1.06446	1.01784	1.05207	1	0.993842	1.01956	0.993551	0.995155	1.02655	0.968579	1.00638
	9	1.0246	1.07535	1.04206	1.00578	0.996144	1.08388	0.995814	0.986059	1.01329	0.977499	1.05838	0.926897	1.00314	1.02088	1.1309	1.12006	1.13463	1.0219	0.854281	0.978233	1.14233	1.0632	1.10878	1.101	1.00357	0.999226	0.976201	1.00506	1.01478	1.00327	0.988735	1.06685	0.976321	0.967672	1.02775	0.966143	0.974564	0.984467	1.0413	0.982047
	12	1.0638	1.00587	1.04246	0.962697	1.00521	1.01717	1.00347	1.0596	0.8598	1.0054	1.03308	0.863604	1.00194	1.01694	1.04393	1.02141	1.13496	0.969117	0.970538	1.05848	1.16084	1.06317	1.17328	1.10079	1.0763	0.945639	0.980845	1.04121	1.01319	1.04467	1.03755	1.1085	1.02277	0.966441	1.03105	0.964854	0.973595	0.990746	0.983218	0.989705
	15	1.05151	1.06598	1.0328	1.0069	1.05679	0.984094	0.988225	1.10302	0.920604	0.984568	1.05444	0.94276	1.05443	0.924567	1.05644	1.00073	1.10446	1.00148	0.930518	1.01744	1.13894	1.04339	1.03931	1.0824	1.04207	1.0204	0.98092	0.947745	0.974149	1.09147	0.94743	1.01612	0.965475	1.00477	1.04504	1.005	1.00375	0.994492	0.988217	0.977623
	18	1.10051	1.07007	1.03533	0.97684	0.98647	0.978119	0.973636	1.02142	0.989005	1.01914	0.997457	0.857695	1.10284	1.03479	0.96938	1.18307	1.00268	1.0266	0.961847	1.00383	1.13352	1.06521	1.06387	1.05046	1.06462	1.04862	1.03595	1.02631	1.01682	1.04352	1.02628	1.0571	1.01631	1.01524	1.03196	1.01596	1.01199	1.03129	1.03261	0.99447
	21	1.08626	1.01661	0.985372	0.995164	0.999055	1.09305	0.965657	1.03676	0.931814	0.994196	1.03825	0.968161	1.07005	0.980719	1.03646	1.06629	1.05797	1.02113	0.941616	0.953677	1.20859	1.01465	1.09725	1.00847	1.04471	1.03679	1.04839	1.02553	1.02451	0.946319	1.08707	1.03896	0.989402	0.975369	1.03799	0.974204	0.98062	1.00452	1.02273	0.972092
	24	1.02609	1.01547	0.999264	0.973797	1.00885	1.04157	0.993981	1.14446	0.981798	1.02002	1.02805	0.849048	1.10793	1.02629	1.13744	1.08801	0.968051	0.973129	0.894961	0.982789	1.12252	1.00862	1.14971	1.02205	1.03515	0.974299	1.03822	0.962494	1.02633	1.00737	1.04553	1.00134	1.02865	1.03187	1.05767	1.03337	1.02507	0.977967	0.987503	1.00383
	27	1.10073	1.05156	0.989938	1.00355	0.969451	1.04247	0.954114	1.14801	0.8863	0.973173	0.987613	0.855905	1.0827	0.940042	1.11325	1.04216	1.00625	1.03366	0.896399	0.999888	1.1346	0.992121	1.11954	1.03542	1.00545	1.05558	0.978089	0.965007	1.02358	1.02179	1.07745	0.989922	0.979136	0.987223	1.01479	0.986618	0.989947	1.00209	1.03083	0.970561
	30	1.02004	1.04838	1.04918	0.948271	1.03397	1.03188	0.975576	1.09592	0.857137	0.973025	1.0645	0.945568	1.07961	0.986427	1.02342	1.19366	1.12288	0.994096	0.980134	0.951583	1.16613	1.04955	1.1025	1.04942	1.01983	0.952563	1.00169	1.02468	1.03718	0.954421	0.981225	1.12865	1.00323	0.983375	1.02582	0.982588	0.986919	0.992067	0.993216	0.96988
	33	1.08123	1.01811	1.04255	0.977903	1.02774	1.07337	0.962896	1.04123	0.938026	0.978436	0.964998	0.851548	1.00769	1.00061	0.968779	1.05147	0.98321	1.08055	0.882842	1.04534	1.1298	1.08412	0.980326	1.05797	1.01286	0.967885	0.976218	1.05885	0.995745	1.05197	1.01877	1.07088	0.993293	0.989685	1.01433	0.989198	0.991885	1.04374	1.01476	0.99498
	36	1.05299	1.0035	1.05263	0.936623	0.995412	1.04971	1.01314	1.05747	0.981306	0.975606	1.06085	0.891445	1.10107	0.969068	1.03893	1.03558	1.0797	1.0676	0.861187	1.02763	1.12464	1.08655	1.1028	1.04807	1.01501	0.951979	0.999984	1.03005	0.977531	1.0227	0.977939	1.08297	1.02534	0.988762	1.03173	0.988231	0.991158	1.01697	0.997501	0.973539
	39	1.09847	0.98961	0.993507	1.00124	0.980448	0.969671	1.03395	0.976257	0.913246	0.980213	1.06964	0.992882	1.08517	1.01568	1.11878	1.08743	1.15114	0.986397	0.910192	0.956283	1.11257	0.984957	1.05509	0.980303	1.0124	0.970653	0.981935	1.02511	1.05318	1.06593	1.03239	1.07793	1.02972	0.965979	1.02934	0.96437	0.973232	0.987	0.985718	0.984174
	42	1.06092	1.00353	0.997763	1.01266	1.00269	1.09715	1.02697	1.04243	0.977918	1.00313	1.06194	0.903015	1.06566	1.02097	1.12851	0.995686	1.11256	1.08517	0.902229	1.00661	1.02422	0.948189	1.05329	1.01715	1.01947	0.944924	0.987278	1.05528	1.00577	1.06812	0.982633	0.961706	1.00348	0.947506	1.04459	0.945023	0.958697	1.04892	1.04927	0.967498
	45	1.0235	1.0516	1.01872	0.991747	1.03086	0.989685	0.976175	1.12679	0.979943	0.956149	1.01034	0.897403	1.11366	1.02856	1.10692	1.13665	1.12267	1.07433	0.873092	1.00733	1.11795	1.09892	1.15478	1.04883	0.961669	0.921925	1.04831	1.03174	0.999705	0.976597	1.15583	1.10547	1.00662	0.963977	1.01808	0.962274	0.971657	1.03272	0.967865	1.00485
	48	1.025	1.06494	0.997552	0.961479	0.965366	0.963304	1.01145	1.07053	0.969734	0.962609	1.06629	0.924134	1.01077	0.98037	1.07679	1.1704	1.03194	0.967904	0.984298	0.977929	1.09802	1.08283	1.12471	1.03173	1.01491	0.932284	1.01326	0.996785	0.982768	1.06264	1.0108	1.10111	0.993376	1.02324	1.03242	1.02434	1.01829	0.974772	1.00036	0.971326
	51	1.06686	1.04281	1.00488	0.953733	1.06023	1.01047	1.00844	1.14134	0.897192	0.956282	0.998729	0.890994	1.00547	0.9241	1.07454	1.12458	1.10486	1.07176	0.975822	0.982719	1.16838	0.975621	1.01356	1.06635	1.04653	0.934454	0.976508	1.08785	0.970619	0.993893	1.11054	1.04568	0.98874	0.967672	1.01297	0.966143	0.974564	1.01201	1.01012	1.004
	54	1.07146	0.986819	1.01797	0.992272	0.992293	1.08824	1.03474	1.11487	1.01883	0.991532	1.06695	1.00255	1.10679	0.997203	1.1185	1.07047	1.11054	1.0337	0.946599	1.04262	1.22803	1.00415	1.05681	0.979974	1.03961	1.00143	0.9919	1.02838	1.01065	0.993703	1.06947	1.07894	0.984931	0.969981	1.01706	0.968562	0.976381	1.01983	1.02261	0.966817
	57	1.04131	0.986692	1.00716	0.974731	1.03137	1.04317	1.02486	0.98434	1.01014	1.0092	0.992656	0.853001	1.09394	0.925114	1.11934	1.01853	1.15431	0.968487	0.88628	1.04864	1.18398	1.00516	1.02781	1.05237	0.992893	0.931285	0.975938	1.02102	0.967774	1.01769	1.16733	1.08263	1.01209	0.980296	1.01979	0.979364	0.984496	0.999559	1.00488	0.954054
	60	1.06773	1.00317	1.03743	1.01442	1.01861	0.964089	0.979991	1.01564	0.939893	0.999254	1.0133	0.891179	1.07716	0.924698	1.00792	1.10704	0.981681	1.02929	0.852142	0.979024	1.11518	0.963018	0.959817	1.02873	1.0384	0.89653	0.982757	0.954854	0.999561	0.979359	0.94743	1.01377	0.975824	0.994304	1.0571	0.994035	0.995519	0.99361	1.03011	0.976517
	63	1.0473	1.03921	0.993021	0.939685	1.03916	0.962832	0.954152	1.0299	1.03541	1.00774	1.03736	0.84152	1.06766	0.994876	1.01395	1.11494	1.00916	1.0163	0.907234	0.947137	1.15028	1.06441	1.08472	1.01996	1.01432	0.936247	0.919682	1.0735	1.0302	1.00128	1.06994	0.938528	0.984601	0.968442	1.05698	0.96695	0.97517	0.982703	1.00036	0.997107
	66	1.04126	0.988155	1.03465	0.963802	1.05707	1.0317	1.02363	1.02174	0.918615	1.01842	1.0221	0.842282	1.07637	0.946729	1.04819	1.01261	1.02426	1.04405	0.858453	1.04761	1.13737	0.990968	1.15891	1.15261	0.985599	0.922479	1.00141	1.0308	0.997189	1.00009	1.05257	0.97447	1.01035	0.998923	1.04163	0.998872	0.999152	1.00176	1.02226	0.9498
	69	1.09616	1.03083	1.04807	0.962564	1.04204	1.04067	0.942681	1.11713	1.03534	0.973726	1.027	0.864283	1.09346	0.983592	1.04749	1.05876	1.09915	0.992213	0.881984	0.943998	1.10132	0.963532	1.0037	1.11084	1.00574	0.894474	0.964019	1.0889	1.06112	0.995061	1.05327	0.943903	0.990976	0.973984	1.02138	0.972754	0.979531	1.00474	1.05189	0.964264
	72	1.00337	1.00048	1.03411	1.00174	1.00368	1.06029	1	1.08944	0.887596	1.02174	1.04797	0.848121	1.05452	0.991665	1.11978	0.995919	1.13569	1.00488	0.954542	1.04882	1.16827	0.950864	1.06559	1.05069	1.05226	0.951497	0.947283	1.00261	1.02535	0.977586	1.07838	0.954988	0.998427	1	1.04174	1	1	1.0033	1.00286	0.979325
	75	1.00496	0.993124	0.996172	0.943767	0.975437	1.03526	0.949823	1.04646	0.857662	1.00347	1.01918	0.960857	1.12156	0.983808	1.07706	1.18088	1.13864	0.979985	0.8615	0.946164	1.18185	0.970813	1.06087	0.990299	1.04456	0.950095	0.9782	0.97951	0.981367	1.03408	1.0284	0.950957	1.00869	1.00693	1.01308	1.00725	1.00545	1.0271	1.08308	1.0017
	78	1.04751	0.988091	1.01399	0.978371	1.00926	1.06806	0.995854	1.06172	0.916515	0.976268	1.03674	0.849494	1.12156	1.00472	0.969266	1.0762	1.00392	1.02672	0.888989	1.0466	1.12846	0.986797	1.12362	1.08036	1.02513	0.921301	0.990064	1.00087	1.01986	0.999726	0.996714	0.985891	0.977562	0.934729	1.0323	0.931642	0.948644	0.985898	1.0319	0.94495
	81	1.0744	1.02421	1.01892	0.952515	1.01925	0.970974	1.01069	1.02575	0.954739	0.979638	0.972202	0.942105	1.04772	0.930081	1.13437	1.06861	1.15052	1.09751	0.880177	0.988017	1.12078	0.974999	1.14574	1.04799	1.00219	0.889719	1.09615	1.0433	1.0022	1.01185	0.981695	1.04804	1.00306	0.981527	1.03799	0.980653	0.985465	1.0022	1.02928	0.971497
	84	1.02341	1.01788	0.995835	0.995656	0.996566	0.985323	0.955109	1.09829	0.928271	1.03379	1.00738	0.917796	1.02014	0.965357	1.00692	1.18555	1.04804	1.04255	0.982302	0.96967	1.1177	0.934882	0.997541	1.06389	1.06273	0.887928	0.996899	0.962017	1.00077	1.04811	1.03426	0.904266	0.958851	1.02155	1.09122	1.02257	1.01696	0.983144	1.03821	0.980345
	87	1.10159	1.04679	0.995327	0.983213	1.02526	1.00209	1.00301	1.00995	0.991163	0.998314	1.0089	0.954417	1.06807	1.0065	1.0996	1.05423	0.994172	1.04349	0.952502	1.00848	1.25254	0.91245	1.03728	1.05173	0.996982	0.916183	1.00657	1.04772	1.0082	0.999359	1.09294	1.0346	0.966551	1.01647	1.05596	1.01725	1.01296	0.960009	1.08676	0.976176
	90	1.0805	1.03149	0.986279	1.00512	1.00219	1.08213	1.02171	1.1273	0.957212	1.01637	1.04643	0.970873	1.04671	0.972935	1.13535	1.15892	0.994129	1.03126	0.871159	1.03979	1.16474	0.979201	1.06413	1.04502	1.08745	0.930505	1.03886	1.02243	0.987259	1.02544	1.10584	0.927444	1.00538	0.980449	1.04356	0.979525	0.984618	1.00738	1.04975	0.991492
	93	1.04719	1.00526	1.03227	0.985073	0.96372	1.0277	0.984078	1.10199	0.856965	0.962561	1.03114	0.872307	1.09585	1.01758	1.05323	1.19057	1.00535	0.977885	0.931308	1.02804	1.19476	1.03008	1.05478	1.08517	1.00819	0.940237	1.09308	1.05896	1.03461	0.973367	1.18775	1.05341	0.991969	1.03972	1.07916	1.0416	1.03125	1.03569	1.00012	0.99966
	96	1.06393	1.00083	1.03525	0.974207	1.04033	1.03116	1.03488	1.07235	1.03311	0.982647	0.972473	0.864206	1.08225	0.941576	0.995263	1.10367	1.04944	1.00915	0.902076	0.97891	1.1182	0.977281	0.980956	1.08673	1.04025	0.971549	0.929757	1.03735	1.04885	0.958862	0.969021	0.912327	0.981288	0.96444	1.03992	0.962758	0.972021	1.05057	1.05903	0.936697
	99	1.10207	1.04943	1.03122	0.968664	0.995366	0.998117	0.996269	0.949619	0.995151	0.953983	0.97098	0.913051	1.01087	0.972596	1.0155	1.19912	1.00307	1.04415	0.851184	0.975953	1.14334	0.93861	1.00749	1.10458	1.01923	1.01731	1.11292	1.01373	1.0236	1.03143	1.03145	0.960362	0.953469	1.01201	1.05471	1.01258	1.00945	1.00793	1.09462	0.988258
	102	1.08234	0.985723	1.00481	0.940453	0.987713	0.988441	0.969183	1.00282	0.940995	0.994864	1.05666	0.962862	0.991732	1.01506	1.02001	1.04074	1.09344	1.08608	0.901681	0.98256	1.19667	0.977825	0.969286	1.10953	0.998953	1.01641	0.984416	1.0405	1.00367	1.04096	1.07369	0.99093	0.982034	1.03263	1.01547	1.03418	1.02568	1.00088	1.10057	0.971582
	105	1.01929	0.988617	1.01835	0.946796	0.97873	1.02318	1.01554	1.08929	0.889833	0.960033	1.07005	0.847319	1.01758	0.994477	1.04248	0.998499	1.06176	1.09384	0.895627	1.03201	1.15633	0.859116	0.947084	1.02182	0.983019	0.9403	1.01388	1.02453	0.998132	0.997675	1.05938	0.964393	0.96887	0.969673	1.03003	0.968239	0.976139	0.982373	1.04261	0.970986
	108	1.00413	1.03972	0.98556	0.960564	0.965449	1.01105	0.975145	1.00284	0.996649	0.966501	1.05624	0.927606	1.06167	1.01808	1.03396	1.06064	0.966753	1.03035	0.923286	1.00701	1.13746	0.984913	1.0106	1.06942	1.10988	0.97825	1.0486	0.960048	0.985812	0.994001	1.04107	1.04031	0.982447	1.02078	1.07052	1.02177	1.01635	1.00859	1.082	1.00459
	111	1.07628	1.00709	1.00435	1.00056	0.997665	0.993942	0.982813	1.10742	0.904714	0.975473	1.04116	0.94547	1.03063	1.00408	1.0927	1.16828	0.979089	0.998367	0.921348	0.945666	1.10753	0.942066	1.02112	1.11545	1.02729	0.956675	0.994951	0.952116	1.05243	0.993447	0.955879	0.980517	0.957112	0.979217	1.03105	0.978235	0.983648	0.985237	1.10367	0.952182
	114	1.06791	0.986321	1.01086	0.939067	1.01192	1.03197	1.03321	0.963575	0.956328	1.00658	0.981186	0.860905	1.0849	1.01069	1.09319	1.03813	1.0198	1.05485	0.880068	0.95561	1.18502	0.968772	1.07758	1.02053	1.09707	0.90257	1.02805	1.09539	1.01503	0.994884	1.01361	0.999328	0.986918	1.00015	1.05789	1.00016	1.00012	0.990305	1.07962	0.973879
	117	1.0033	1.02631	1.00567	1.01236	1.01753	0.990097	1.0096	0.960059	1.02801	0.95512	1.00286	0.860248	1.10433	1.01076	1.00802	1.0895	1.06634	0.98949	0.88883	1.02724	1.11067	0.85405	1.04418	1.02663	1.07611	1.01071	1.02516	1.13189	1.0187	1.02112	1.05022	0.95734	0.971767	1.01755	1.03139	1.01838	1.01381	1.03338	1.08212	0.978984
	120	1.07121	1.05341	1.04897	0.978162	0.99465	1.02423	1.03132	0.966779	1.01034	1.0136	0.98989	0.858898	1.09867	0.95494	0.985173	1.08691	1.00888	1.04594	0.95929	1.03367	1.2543	1.0592	1.0441	1.07941	1.03805	0.940217	1.0206	1.01975	0.992269	0.976667	1.1103	1.13369	0.963074	1.07081	1.04015	1.07416	1.05572	0.992839	1.05106	0.958479
	123	1.06613	1.0626	1.01587	0.985418	1.01925	0.991248	0.992204	1.00681	0.953124	1.02829	0.969291	0.969484	1.11173	0.929763	1.00801	1.13954	1.08828	1.00638	0.949991	1.0472	1.12602	1.06083	1.04443	1.13422	1.0149	0.920062	1.01794	0.971811	1.0626	1.00539	0.957991	1.09473	0.978391	0.980141	1.02753	0.979202	0.984375	1.02435	1.04713	0.998639
	126	1.0223	1.06441	1.04141	0.945091	1.0286	1.03211	0.959437	1.09636	0.961566	0.993419	1.01418	0.892941	1.09691	0.945962	0.997025	0.995731	1.03308	1.01857	0.862873	0.977473	0.964396	1.02886	1.00213	1.10405	0.993685	0.913223	1.02439	0.924155	1.03291	0.996754	1.01103	1.09305	0.972512	0.988762	1.03844	0.988231	0.991158	0.972678	1.05189	0.977112
	129	1.08332	1.01749	1.04449	0.990751	1.0475	1.07014	0.956235	1.13761	0.886004	1.03107	1.07341	0.991139	1.02212	0.923582	0.989478	1.14943	1.1061	1.09441	0.988076	1.0341	1.00917	0.952828	1.13361	1.0898	0.987863	0.953839	1.03597	1.05782	1.0179	0.993641	0.968317	1.00638	0.989402	1.04187	1.05084	1.04385	1.03295	1.0087	1.02142	0.978048
	132	1.07669	1.0051	1.0054	0.97571	1.00697	1.01733	1.00466	1.07068	1.02315	0.981613	1.07455	0.859006	1.00451	0.98388	1.10682	1.16779	1.03071	1.00005	0.913804	1.05093	1.17618	0.951305	1.06911	1.13182	1.00202	0.958377	1.04907	1.02238	1.09989	0.996737	1.02488	0.965737	0.993625	1.0037	1.04629	1.00387	1.00291	0.989203	1.08212	0.954565
	135	1.01178	1.02522	1.00113	0.997261	1.02502	1.05598	1.03404	1.1521	1.01499	0.96166	0.991173	0.884241	1.04631	0.956759	1.07781	1.11903	1.00028	1.08369	0.876745	0.979181	1.07586	1.03758	1.04813	1.09987	1.006	1.09783	1.04802	0.980393	0.980273	0.975154	0.963389	1.02183	0.974913	1.06558	1.01479	1.06868	1.0516	0.991077	1.04344	0.967668
	138	1.09391	1.00159	1.0381	0.941445	1.01237	1.03991	1.02176	0.979599	0.996222	0.973756	1.05776	0.937377	1.09479	0.924872	1.11292	1.12791	1.08963	1.00866	0.937729	0.984328	1.16509	0.97819	1.01788	1.07873	0.988148	0.915188	1.00444	0.988803	0.970127	0.997559	0.980521	1.11119	0.977811	1.06142	1.03094	1.06433	1.04833	1.0228	1.10902	0.983409
	141	1.09723	1.07337	1.00992	0.954908	1.01087	1.08623	1.00809	1.01787	0.871021	0.972494	1.02384	0.975549	1.0685	1.02635	1.07943	1.04395	1.13346	1.03254	0.855701	1.05766	0.994802	1.09192	1.05164	1.05864	0.990464	0.916172	1.10651	1.04828	1.03629	0.995859	0.99601	1.09976	0.971271	1.03556	1.03287	1.03724	1.02798	1.00033	1.07736	0.970476
	144	1.01015	1.00438	0.986245	1.00062	1.03908	1.0813	0.998684	0.944215	1.01998	0.986025	1.01009	1.00099	1.02857	0.953945	1.02	1.10778	1.11737	1.09532	0.99941	0.985326	1.0938	0.926692	1.08109	0.970337	1.10144	0.912661	1.00098	1.05465	1.02308	0.972149	0.991551	0.969096	0.990395	0.954588	1.04072	0.95244	0.964269	1.02005	1.07677	0.94963
	147	1.07795	1.04152	0.991459	0.986518	1.00284	0.981513	0.959953	1.14602	0.861394	0.994119	1.04831	0.867872	1.0665	1.00545	1.13507	1.06163	1.15231	1.05841	0.924669	0.974155	1.04199	0.954871	1.07226	1.07284	1.02658	0.921843	1.08099	1.07782	1.06467	1.0182	0.979817	1.07961	0.991969	0.984913	1.01626	0.9842	0.98813	0.991297	1.07046	0.959415
	150	1.08703	1.07489	1.03226	0.961962	1.02142	1.00544	0.977075	0.969191	0.965881	0.95692	0.978283	0.911687	1.04387	0.983799	1.03737	1.1835	1.11765	1.03403	0.938242	1.0474	1.05517	1.07252	1.02692	1.05919	1.0532	0.893854	0.981674	1.04905	1.00151	1.0025	1.06407	1.08532	0.969946	1.03294	1.01012	1.0345	1.02592	1.01663	1.04249	0.958394
	153	1.04201	1.02363	1.0259	1.00102	0.975636	0.982739	0.980076	1.06609	0.952612	0.94949	0.971337	0.935809	1.08329	1.00402	1.11497	1.15925	1.05262	1.01254	0.902711	0.966993	1.10204	1.03583	1.08616	1.15412	1.02357	1.03609	1.04322	1.02246	1.0168	0.981071	0.999061	1.00867	0.987746	1.02448	1.02195	1.02563	1.01926	0.988542	1.04939	0.972943
	156	1.04343	1.06419	1.01937	1.01271	1.04146	1.06119	0.977602	1.11418	0.923852	0.955807	0.991851	0.922986	1.02419	0.95766	1.13138	1.00864	1.06899	1.08097	0.868613	0.980834	1.01076	1.04641	1.09712	1.11779	0.995799	0.959822	0.967788	1.0911	0.996228	0.9966	0.959165	1.0309	0.96887	1.02832	0.97111	1.02966	1.02229	1.01058	1.07748	0.97541
	159	1.00895	1.07082	1.04765	0.976548	0.963178	1.05113	0.958081	1.04628	0.939382	1.00714	1.07088	0.993143	1.00741	0.96525	1.10033	1.19597	0.969128	1.04098	0.913536	0.998889	1.18721	1.01652	1.07644	1.10186	1.08597	1.01021	0.972687	1.08763	0.980524	0.997168	1.02417	1.08364	0.965309	1.00739	1.04925	1.00774	1.00581	1.03691	1.06653	0.97005
	162	1.0429	1.03312	1.05559	0.958543	1.02829	0.979803	1.02821	0.997825	0.973688	1.01395	1.06784	0.972303	1.03213	1.01436	1.08658	1.09564	0.980366	1.09621	0.85882	0.998606	1.14898	1.11764	1.11399	1.04694	1.08391	1.03386	0.976506	1.0038	0.970796	0.99419	0.952124	1.14478	0.968041	1.01462	1.04277	1.01532	1.01151	0.993721	1.08129	0.984004
	165	1.00893	0.998228	1.00554	1.00662	1.04614	1.05734	0.972268	0.993353	0.930042	1.01028	0.982606	0.90555	1.02141	0.94329	1.12657	1.02492	1.12882	1.04863	0.927823	0.974718	1.20072	1.00913	1.02816	1.09163	1.02848	0.893323	0.944325	1.03666	0.977413	0.998085	1.02699	0.970104	0.954794	0.985221	1.02366	0.984522	0.988372	1.05321	1.07629	0.973453
	168	1.08728	1.01949	1.05608	0.936758	0.981084	1.06827	0.991667	1.00409	0.934928	0.997112	0.980732	0.923592	1.01753	0.98542	0.97251	1.15357	1.0013	1.09752	0.874858	0.984578	1.13859	0.885622	1.08201	1.09819	1.06739	0.905967	1.0441	1.00222	0.983734	0.987057	0.978878	0.936849	0.974168	1.01324	1.01126	1.01387	1.01042	0.998457	1.08474	0.999149
	171	1.08298	0.994811	1.00003	0.981337	1.00806	1.00696	0.957385	1.03849	0.962721	0.981119	1.01997	0.913303	0.99383	1.01531	0.99173	1.04402	1.05155	1.08177	0.85887	1.02599	1.13584	1.01101	1.0599	1.08414	1.00313	0.995482	0.997327	0.97795	1.02759	0.989269	0.880075	0.994626	0.954959	1.01432	1.04459	1.01499	1.01127	1.02369	1.0313	1.00289
	174	1.09164	1.04898	1.05601	1.0095	1.05282	1.02051	0.981622	1.07767	0.978768	0.963294	1.02935	0.848849	1.09725	0.96558	1.06395	0.996668	1.05998	1.04499	0.994271	0.992777	1.10877	0.984588	1.07425	1.06766	0.990923	0.916428	1.00259	1.06472	1.02218	0.99237	0.917625	1.0309	0.966551	1.01108	1.01092	1.01161	1.00872	0.985237	1.10057	0.974134
	177	1.06979	1.04652	0.989071	1.01063	1.06033	0.969958	0.946958	0.958535	0.971678	1.02658	1.01318	0.930347	1.12339	1.01812	1.00718	1.12806	1.123	0.992722	0.864079	1.00867	1.13067	0.971663	1.05969	1.02292	1.02097	0.928948	1.014	1.02748	0.999438	0.998641	0.93593	0.991602	0.9769	1.05742	1.05585	1.06014	1.04518	1.02148	1.10224	0.999064
	180	1.10458	1.01983	1.01912	0.989505	1.00372	0.965048	0.984441	0.992774	0.902007	0.984796	1.03362	0.879852	1.11519	0.934476	0.987475	1.12669	0.984496	1.03259	0.884644	1.01718	1.08939	0.950225	1.03121	1.0351	1.00715	0.953522	0.957333	1.01614	1.00118	1.02079	0.99249	0.967081	0.975162	0.935653	1.02093	0.932609	0.94937	0.97367	1.08617	0.966817
	183	1.0186	1.0018	1.00732	0.942522	1.01304	1.0452	0.9754	1.09594	0.953562	1.00035	1.01232	0.895463	1.01636	1.00886	1.083	1.01916	0.964819	1.09665	0.956982	1.03468	1.13614	1.015	1.09921	1.02839	0.987399	0.96096	1.01828	1.01713	1.03284	0.994528	0.935461	1.02822	0.948833	1.04387	1.02116	1.04595	1.03452	1.02391	1.07141	0.967328
	186	1.09616	1.02642	0.990078	0.99248	1.03735	1.0004	0.970997	1.10862	0.929009	1.00129	1.06732	0.866833	1.03502	1.02645	0.991966	1.1813	1.07315	1.01157	0.901915	1.03934	1.07246	0.895967	1.04786	1.05639	0.960389	0.975822	1.03902	1.06171	1.17563	0.9503	0.950012	0.986228	0.975989	0.985068	1.05721	0.984362	0.988251	1.00132	1.13782	0.948098
	189	1.05785	1.03947	1.0274	0.952168	0.990695	1.0237	0.997413	1.10639	1.01098	0.959091	1.02634	0.998044	1.11042	0.951277	1.06279	1.17019	1.13244	1.01948	0.962507	1.04137	1.07972	0.991714	0.996596	1.06927	0.994492	0.972384	1.05335	1.02377	1.0813	1.06034	1.06501	1.03896	0.972595	1.03941	1.06495	1.04127	1.03101	0.997466	1.06391	0.945971
	192	1.09204	1.03166	1.00911	0.9644	1.0364	0.992811	1.00848	0.950773	0.864553	1.02798	1.06299	0.963426	1.03983	1.02744	0.967315	1.03905	0.99192	0.993832	0.936839	1.02585	1.04789	0.927138	0.991866	1.05832	1.04684	0.981972	0.997294	1.0253	1.11355	0.973258	0.937808	0.997985	0.964481	1.01493	1.06426	1.01564	1.01175	0.967611	1.07022	0.959159
	195	1.01363	1.03411	0.997992	0.948114	1.0574	1.05314	0.977408	1.15128	0.881325	1.00456	1.02276	0.995174	1.02309	0.959433	1.06818	1.17076	1.05325	1.04257	0.99181	1.00115	1.0011	0.920752	1.05353	0.978007	0.9831	0.885062	1.00305	1.0091	1.1152	1.04615	0.949308	1.00437	0.97334	0.96213	1.0439	0.96034	0.970204	0.995593	1.06582	0.958734
	198	1.05228	1.00192	0.986599	0.97112	1.01104	1.05404	0.971675	1.03945	0.903669	1.03239	1.00318	0.935561	1.12265	0.951732	1.0297	1.13669	1.13314	0.982557	0.865709	0.99417	0.997313	1.01266	1.02463	1.0831	0.993286	0.984959	1.03024	1.00836	1.14288	0.975755	0.975827	1.04434	0.976238	1.01016	1.0323	1.01064	1.00799	0.997687	1.02714	0.926402
	201	1.01142	1.0164	0.989671	0.983455	1.05474	1.04447	0.947775	0.966754	0.879024	1.01416	0.99344	0.91553	1.01063	0.964113	1.0145	1.06648	1.12888	1.01717	0.854821	0.964063	0.956108	0.940321	1.09011	1.04325	0.96675	0.992124	1.01864	0.982962	1.13716	1.0975	0.911054	0.987034	0.994618	1.0077	1.05573	1.00806	1.00606	0.977857	1.07284	0.989109
	204	1.01078	1.00184	0.983614	0.967627	0.984396	1.093	0.958121	0.971418	0.861647	1.02664	1.03119	0.882395	1.11989	0.980486	1.07651	1.14822	1.13345	1.07182	0.935005	1.02546	1.00721	0.921671	0.988085	1.00668	1.03979	0.872583	0.963144	1.07	1.17494	1.03105	0.937808	1.01511	0.967379	0.96798	1.0422	0.966466	0.974807	0.997356	1.09617	0.972348
	207	1.00462	0.986733	1.00523	0.971776	1.00656	0.982323	0.975457	1.05424	0.978853	1.02407	1.02205	0.949731	1.05402	0.993862	1.09513	1.06942	1.01181	1.09614	0.892456	0.968396	0.991278	0.85466	1.05792	1.01528	1.01756	0.896856	0.999345	1.03226	1.03457	1.01574	0.950012	0.914679	0.970774	0.935037	1.05744	0.931964	0.948886	1.01069	1.01107	0.945461
	210	1.01754	1.04584	1.05023	0.973878	0.991568	0.983242	0.99137	1.10987	0.86559	1.01201	0.998755	0.923385	1.06364	0.978313	0.991776	1.18884	1.05999	1.02152	0.91035	0.964605	0.983676	0.943074	1.01996	0.980216	0.994171	0.965037	0.970769	1.04506	1.14773	0.997131	0.906595	0.972455	0.967876	0.973984	1.05198	0.972754	0.979531	0.991847	1.09295	0.997362
	213	1.03953	1.03907	0.991726	0.985338	0.962929	1.04139	1.01861	0.978368	0.996949	0.964215	1.02247	0.860921	1.06413	1.02239	1.05414	1.14638	0.981929	1.07769	0.940665	1.02113	1.04468	0.78177	1.02634	1.02441	1.00065	0.919254	1.00228	1.09152	1.10161	0.942832	0.919033	0.868324	0.964315	0.987376	1.04868	0.986779	0.990068	1.01146	1.03999	0.939845
	216	1.043	0.999356	0.997065	0.945144	1.0574	1.02072	0.981219	1.06545	0.868034	1.01151	1.01817	0.966935	0.989873	1.0031	1.07631	1.1647	1.14845	1.02906	0.962781	1.03532	0.901393	1.00576	1.07819	1.04614	0.999447	0.891172	0.990695	1.07066	1.14929	1.02082	0.882657	1.01948	0.978473	0.955973	1.06517	0.953891	0.965359	0.989865	1.04761	0.975666
	219	1.03358	1.0372	0.989914	0.991407	1.02276	1.02414	1.0186	0.967036	0.868511	0.962785	0.979399	0.936055	1.0369	0.979949	1.10255	1.05689	1.0567	1.01173	0.889554	1.00854	1.07703	0.98811	1.05057	1.00272	1.03038	0.934098	0.967742	0.981613	1.09072	1.02459	0.965736	1.01579	0.959844	0.946429	1.05425	0.943895	0.957849	0.933128	1.03571	0.98009
	222	1.00467	0.991967	1.02831	0.966277	0.997544	1.08922	0.95274	1.00173	0.947669	1.0007	1.06875	0.925798	1.00565	1.02087	0.991903	1.08369	0.966248	0.999708	0.940207	0.946426	0.907112	0.890203	1.07258	0.977607	1.02323	0.947875	0.983599	1.04429	1.13731	1.0274	0.892513	0.97212	0.968952	0.96213	1.05482	0.96034	0.970204	1.01256	1.06344	0.937548
	225	1.03657	1.00083	1.01012	0.981389	0.968404	1.06348	1.03387	1.09715	0.863695	0.956267	0.997885	0.850883	1.04232	0.931582	1.06781	1.18096	1.13094	0.990534	0.998037	0.963251	0.981033	0.971462	1.00835	1.01639	0.961974	0.907331	0.995768	0.959443	1.13948	1.03733	0.858719	1.02486	0.971353	0.952894	1.0571	0.950666	0.962936	0.953399	1.04499	0.961201
	228	1.02182	1.03504	0.994528	0.944079	0.971311	0.961093	0.987479	0.949536	1.02814	0.967836	1.05468	0.944994	1.02709	0.979505	1.12066	1.08573	0.992704	1.09078	0.880509	0.971432	0.817242	0.943561	1.04748	1.09753	1.03533	0.976268	1.0693	0.971491	1.07076	0.982643	0.817179	1.03493	0.969946	0.99338	1.05482	0.993067	0.994792	0.973009	1.03428	0.957628
	231	1.09594	1.01886	1.01481	1.00265	1.05728	0.963661	1.01067	1.10702	0.918586	0.961959	0.966486	0.856314	1.06916	0.934452	1.07029	1.11902	0.996419	1.01463	0.866608	0.950738	1.08416	0.953052	1.04924	1.03531	1.0253	0.937277	1.00974	1.00412	1.08563	0.977328	0.959869	1.02519	0.966054	1.0097	1.05949	1.01016	1.00763	0.998567	0.984646	0.953118
	234	1.06435	1.01114	1.05802	0.96116	1.04856	1.03951	1.02727	0.951361	0.913267	0.948552	0.97582	0.915217	1.06431	0.956295	1.01163	1.03623	1.07148	1.04542	0.982515	0.987156	0.945297	0.856768	1.06643	1.0839	0.951858	0.976412	1.03969	1.00884	1.05763	1.01399	0.855668	0.929123	0.969532	0.996613	1.04788	0.996453	0.997335	0.989754	1.00821	0.962052
	237	1.00794	1.07673	1.04427	0.94684	0.965873	0.992311	0.9914	0.95722	0.852335	1.01892	1.02387	0.889724	1.03325	1.01811	1.06275	1.06445	1.05945	1.00508	0.87929	0.970032	0.878933	0.92682	1.03867	1.05266	0.970636	0.902904	0.955967	0.948177	1.19372	1.07452	0.841821	1.00772	0.975162	0.952432	1.04106	0.950182	0.962573	0.94822	1.06153	0.973879
	240	1.0963	1.0402	1.03695	0.944841	0.965408	0.967991	0.995779	1.03967	1.03573	1.00412	1.05102	0.916921	1.09357	0.978275	1.05177	1.05867	1.08731	1.06686	0.895085	1.02563	0.90647	1.01488	0.987279	1.05872	1.05045	0.88298	1.0064	1.05981	1.06921	0.91641	0.877259	1.02721	0.954132	0.969212	1.05334	0.967756	0.975775	1.00727	1.05439	0.916192
	243	1.04464	1.02713	0.990821	0.99969	0.973177	1.03138	1.01365	1.14356	0.857692	1.00867	1.00787	0.996059	1.09678	0.931506	1.1201	1.02955	1.0004	1.0989	0.864502	0.992067	0.883642	0.956705	1.05986	1.03678	1.08404	0.896638	1.00944	0.993681	1.06271	0.951026	0.864586	1.04837	0.973257	0.963054	1.07746	0.961307	0.97093	0.923653	1.02142	0.956096
	246	1.10419	1.05551	1.00603	0.978261	1.02963	1.04292	0.955191	1.12934	1.0038	0.983166	1.0008	0.940202	1.00183	0.956005	1.11745	1.04616	1.04764	0.969886	0.876807	0.967478	0.951295	0.989033	1.01028	1.0258	0.997442	0.927738	0.984067	0.997792	1.11055	1.07364	0.856841	1.03359	0.931032	0.974753	1.04447	0.973559	0.980136	0.983365	1.04892	0.981111
	249	1.00951	1.03954	1.00638	0.971235	1.05163	1.08335	0.946344	0.972686	0.918501	0.949924	1.01592	0.934731	1.04363	0.935092	0.999778	1.0249	1.14671	1.00154	0.887295	1.05017	0.955045	0.988021	0.954773	1.02011	0.997943	0.899047	0.964819	1.01896	1.10639	1.08926	0.867402	1.03628	0.939063	0.969057	1.03913	0.967594	0.975654	1.00099	1.05808	0.986216
	252	1.07605	1.03524	1.03407	0.994265	1.03675	1.02827	0.953292	1.0022	0.99946	0.972269	1.02635	0.857086	1.02669	0.934732	1.08302	1.04618	0.97529	1.08041	0.902043	1.05599	0.983912	0.941794	1.05099	1.09062	1.07097	0.895834	1.02153	1.02577	1.08899	0.991423	0.875147	0.963386	0.956947	0.993535	1.07598	0.993229	0.994913	0.953839	1.02821	0.948779
	255	1.01439	0.99835	1.01361	0.974686	1.04299	1.0453	0.96718	1.09671	0.995438	0.958845	1.00208	0.946299	0.993923	0.997863	1.02442	1.18342	1.08521	1.03078	0.962386	1.00839	0.972077	0.898041	0.970785	1.00025	1.03096	0.830316	0.968	0.987851	1.03826	0.969316	0.872096	0.962042	0.938318	0.912254	1.04766	0.908104	0.930959	0.990636	1.00857	0.957798
	258	1.08731	1.03957	1.00059	0.947903	0.996819	1.01545	0.994976	1.06022	0.960661	1.02434	1.02839	0.880737	1.12119	0.97668	1.13703	1.11061	1.08745	0.978174	0.996889	1.04816	0.907763	0.948012	1.03816	1.06873	0.955492	0.913725	0.986228	0.986742	1.10874	0.964894	0.887116	0.968089	0.951399	0.975369	1.04925	0.974204	0.98062	0.956814	1.02833	0.927423
	261	1.01713	1.00409	1.03295	0.974152	1.02875	0.984665	1.03152	1.09573	0.896447	0.961385	0.978303	0.943376	1.00822	0.965393	1.08849	1.09463	1.13232	1.06104	0.869371	1.00168	1.07158	0.930631	0.960736	0.99701	1.02946	0.941835	1.0482	1.01076	1.02862	1.05378	1.00117	0.994626	0.933267	0.973984	1.03048	0.972754	0.979531	0.966288	1.01095	0.96452
	264	1.06716	1.0618	1.05667	0.954339	0.963695	1.07717	1.01355	0.972335	0.932484	1.0335	0.992495	0.852074	1.05621	0.965628	0.997275	1.13542	0.981969	1.08211	0.946264	1.01225	0.857138	0.951465	1.07863	1.02337	1.01343	0.907964	0.964613	0.973498	1.04176	1.02838	0.821873	0.979845	0.969366	0.957358	1.04845	0.955342	0.966449	0.976534	0.992264	0.962648
	267	1.06182	0.993789	1.04094	0.958024	0.998379	1.00262	0.994439	1.01458	0.869241	0.9815	0.965814	0.852368	1.11118	0.934682	1.04212	1.14092	1.10538	1.01821	0.922664	1.02976	0.879895	1.03637	0.983548	1.04221	1.01533	0.91264	1.02695	1.01114	0.986116	1.05835	0.824689	1.13839	0.940388	0.954741	1.08098	0.952601	0.96439	0.991407	0.971316	0.959159
	270	1.09573	1.07637	1.01994	0.982279	1.02883	1.00975	0.954504	1.04721	1.01585	0.983742	0.987332	0.856247	1.01618	1.00826	1.12059	1.16361	1.13481	1.0645	0.899026	0.972767	0.955076	0.953502	1.04664	1.00136	1.00163	0.954181	1.04247	1.0695	1.02769	1.00085	0.900962	1.03191	0.943203	0.972444	1.03913	0.971141	0.978319	1.00925	0.987027	0.963206
	273	0.997761	1.04794	1.00611	0.959612	1.02077	1.04219	0.988139	1.02588	0.994913	1.0295	1.02722	0.864008	1.04288	0.971985	1.06326	1.10429	1.14432	0.988943	0.874924	1.02534	1.00007	0.997896	0.98907	0.927644	0.980984	0.867279	0.968021	1.04472	1.02101	0.998523	0.91387	1.03258	0.968124	0.878232	1.04425	0.872474	0.904191	0.994382	0.986908	0.973342
	276	1.08256	0.99242	1.04763	1.01513	0.98448	0.965925	1.02408	1.09844	0.970978	1.01351	1.03658	0.945581	1.08159	0.997502	1.12294	1.12161	1.09382	1.04203	0.881658	0.979122	0.946285	0.989436	1.07388	1.03899	0.97215	0.892519	0.947923	0.974619	0.991182	0.971646	0.90284	1.00027	0.975079	0.940733	1.05243	0.93793	0.953368	0.972568	0.964651	0.969944
	279	1.09668	1.07155	1.00283	1.01498	0.972668	1.01836	1.00924	1.13584	0.90377	1.00305	0.979629	0.854182	1.10542	1.01313	1.07087	1.12543	1.11576	1.09527	0.930678	0.964073	0.93199	0.920474	1.02763	1.07947	0.973635	0.956782	1.00143	1.08518	1.02483	1.10821	0.893452	0.995834	0.940222	0.983989	1.07063	0.983232	0.987404	1.0022	1.00536	1.00055
	282	1.04334	1.00033	1.00872	0.983188	1.04826	1.02012	1.00139	1.03088	0.933116	0.955732	1.0479	0.896395	1.01538	0.960739	1.13702	1.19395	1.07452	1.06966	0.906516	1.02274	0.991058	0.930372	1.00333	0.97641	0.962823	0.863087	1.01327	1.07072	1.10756	1.01271	0.867637	0.997245	0.95736	0.930881	1.04993	0.927612	0.945616	0.981491	0.985599	0.966615
	285	1.08282	1.00107	1.00421	0.998367	0.992669	1.09494	1.01902	1.06422	0.878767	0.948629	0.993297	0.969092	1.10529	1.03452	0.996363	1.15694	1.03726	0.977244	0.853832	0.985294	0.97761	0.905377	1.02365	0.95092	1.00646	0.822221	0.924427	1.04872	1.01527	1.04267	0.89533	0.992677	0.974665	0.88516	1.06733	0.879729	0.909641	1.00738	0.999762	1.00413
	288	1.10066	1.05947	0.99507	1.00852	0.961856	0.972943	1.02981	1.08349	0.985642	0.972819	1.01728	0.85201	1.00327	1.02396	1.10776	1.20059	0.990711	1.08932	0.869986	1.01425	0.964085	0.891176	1.05167	0.92934	0.955831	0.827259	0.986944	1.02977	1.04847	0.986834	0.949073	0.934834	0.974913	0.892395	1.03526	0.887306	0.915335	1.01002	0.998572	0.970555
	291	1.0592	1.05079	1.04308	0.956179	0.984486	0.960159	1.01086	1.13613	1.03796	0.989825	0.979399	1.00403	1.07165	0.92557	1.06472	1.12705	1.1035	1.08178	0.910088	1.00348	0.956983	0.943878	1.02812	1.03486	1.04981	0.942201	0.981747	1.03562	0.978141	1.05856	0.871626	1.01478	0.977811	0.959668	1.05164	0.95776	0.968265	1.00793	0.953106	0.977066
	294	1.06769	1.07063	1.0435	0.951907	0.984985	1.0135	0.964667	1.13321	0.932415	0.960706	1.02599	0.923113	1.11774	0.981128	0.988541	1.07491	1.1389	0.984357	0.89383	0.978892	0.881773	0.962401	1.01414	0.931266	0.975876	0.960065	1.08257	1.01737	1.05931	1.09435	0.865994	1.03057	0.971271	0.908559	1.03512	0.991164	1.00354	1.01965	0.998305	0.993126
	297	1.03998	1.00806	1.00381	0.982877	1.01472	1.05156	0.973934	1.07411	0.959621	1.01785	1.00368	0.879887	1.03684	1.01535	1.06206	1.05987	1.09281	0.982387	0.899696	0.989731	0.902877	1.02034	1.05861	1.00308	0.980876	0.868153	0.95689	1.05702	1.06536	1.01905	0.872096	1.03258	0.990395	0.956742	1.05217	0.968171	0.960368	1.04092	0.942393	0.938464
	300	1.08801	1.07809	0.994823	0.943728	0.989718	0.990715	0.982024	1.05228	0.975164	1.01234	0.987815	0.8688	0.992633	1.00332	1.06388	1.0512	1.14303	1.03243	0.897849	0.984217	0.934466	0.95796	1.02829	1.00716	0.991632	0.912202	0.937189	1.08559	0.937978	1.06036	0.921625	1.00729	0.922814	0.922902	1.01881	0.925608	0.923062	1.01933	0.921404	0.996097
	303	1.02011	1.02501	1.04417	1.0185	0.987559	1.0439	1.0125	0.955086	0.86404	0.99826	0.988313	0.879294	1.0934	0.961243	1.10013	1.19585	0.969629	1.04402	0.89407	0.987957	0.973703	0.933397	0.949049	0.991473	1.01992	0.934282	0.975174	1.08257	0.961789	1.08532	0.955358	1.0007	0.924854	0.936234	1.03067	0.966214	0.930523	1.04811	0.86461	0.983917
	306	1.05456	1.04176	0.989352	1.01597	0.986434	1.0866	0.967888	0.947473	0.978534	0.993881	0.98759	0.895533	1.02194	0.992631	1.02433	1.02642	0.984059	1.03886	0.871665	1.04828	1.01909	0.917338	0.910478	0.966075	0.937419	0.903294	1.01749	1.11816	1.03415	1.02913	0.958027	0.981717	0.885458	0.893659	1.02437	0.989207	0.998208	1.02571	0.906236	1.01808
	309	0.998017	1.07017	0.986401	0.955472	1.05147	1.05354	0.969318	1.09363	0.902584	0.969898	0.978476	1.00406	1.05926	0.933558	1.04241	1.07841	0.968641	1.02866	0.935604	0.98548	1.04491	0.976212	0.999238	0.952235	1.06303	0.971891	0.983163	1.07905	0.987482	1.05646	0.938454	0.982031	0.932759	0.917957	1.05254	1.02443	0.961967	1.06414	0.901826	1.03977
	312	1.00778	1.02128	0.994727	1.01235	1.03995	1.02751	1.02571	1.10914	0.89274	0.980185	1.03109	0.867982	1.05217	0.943368	1.07314	1.15311	1.09899	1.08431	0.930251	1.05244	0.993139	0.94244	1.01046	0.982893	1.06859	0.93598	1.00176	1.08362	1.01196	1.09939	0.904424	0.971519	0.907643	0.907205	1.08923	0.998503	0.925194	1.04092	0.906412	1.02046
	315	1.03309	1.06067	1.03221	0.941169	1.02225	1.06995	1.00045	0.973873	1.03612	1.02219	1.01288	0.840229	1.05483	0.985916	1.03798	1.06646	0.983581	1.01038	0.943028	0.992742	0.903633	0.942415	0.947421	0.939566	1.07758	0.968152	0.949538	1.10213	0.988548	1.08143	0.879588	0.969479	0.873218	0.882047	1.09183	0.973552	0.929458	1.03977	0.916466	1.02402
	318	1.04466	1.00328	0.997638	0.994373	1.05595	1.00806	0.96255	1.08767	0.885786	0.967852	0.998916	0.905172	1.02019	1.00657	1.11779	1.03119	1.03722	0.956848	0.895423	0.964788	0.952446	0.967253	0.988964	0.953618	1.14617	0.988145	0.975247	1.18153	0.91795	1.1036	0.880848	0.948141	0.855752	0.879467	1.11629	0.960343	0.914002	1.05711	0.854909	0.981837
	321	1.04819	1.05685	1.02867	1.00803	1.04289	1.02272	1.02292	1.11641	1.00745	1.00119	1.02582	0.983784	1.07022	1.00529	0.99067	1.09735	1.06908	1.02168	0.956461	1.01605	1.02141	0.96826	0.93605	0.983973	1.13635	0.99641	1.0088	1.10126	0.886326	1.08514	0.899235	0.938413	0.857409	0.891723	1.07663	1.0166	0.97156	1.03339	0.822985	1.01719
	324	1.05475	0.995505	1.00932	1.00602	1.01121	1.09733	0.954926	1.03492	0.87534	0.987865	0.957801	0.889236	1.04984	1.00371	1.01562	1.02925	1.0473	1.06047	0.899349	1.05104	1.0219	0.962506	0.981872	1.03908	1.11169	0.956138	0.942106	1.11054	0.947797	1.14605	0.857198	0.959595	0.83293	0.878391	1.08701	0.951048	0.887355	1.03012	0.785416	0.965795
	327	1.00236	1.01772	0.985649	0.966148	0.965865	1.03349	0.952173	0.988386	1.00042	0.965906	1.03566	0.875763	1.05117	0.929345	1.0639	1.09624	1.10885	0.962674	0.89666	1.0452	0.96678	0.976673	0.919566	0.987178	1.06993	1.01024	0.977165	1.12079	0.855071	1.12241	0.88411	0.964302	0.8212	0.897959	1.02956	0.976977	0.882025	1.01	0.709044	0.977678
	330	1.03744	1.01626	1.02522	1.01415	1.0217	0.989647	0.947074	1.05252	0.942272	1.0065	0.988971	0.842391	1.04683	0.961141	1.01083	1.07188	1.03256	1.05472	0.963142	0.956979	1.04411	0.986973	0.892605	1.00284	1.15622	1.02821	0.857371	1.1759	0.849887	1.09177	0.934599	0.957084	0.805136	0.856243	1.0859	0.98725	0.770107	1.04762	0.702518	0.952427
	333	1.05401	1.03339	1.05621	0.961854	1.05593	1.07809	0.993248	1.12736	0.941778	0.999177	1.01585	0.948127	1.0677	0.96224	1.07714	1.16705	0.974289	0.993802	0.917834	0.974828	1.01716	0.936849	0.943892	1.00304	0.962092	1.00479	0.959074	1.1812	0.776946	1.16682	0.848078	0.957712	0.822475	0.86592	0.983236	0.954472	0.837258	1.02423	0.692994	0.979461
	336	1.06332	1.02525	0.998367	0.990643	0.968572	0.987139	0.94585	1.0428	0.864511	0.972054	1.01963	0.848583	1.02383	1.02645	1.10957	1.06136	1.03027	1.00192	0.982188	0.968459	1.01383	0.950425	0.884172	0.979762	1.04859	1.0236	0.901242	1.12972	0.842183	1.11366	0.899679	0.985012	0.805774	0.864414	1.04476	0.986761	0.844719	1.019	0.725271	0.952427
	339	1.03149	1.02332	1.02988	0.97607	1.02501	1.0536	0.983502	1.01517	0.949087	1.00666	0.971705	0.870259	1.0885	0.934335	1.0212	1.17361	1.04593	1.07683	0.983107	0.968965	1.03009	0.993633	0.906644	0.97789	1.12021	1.00174	0.969299	1.18336	0.865332	1.18584	0.907019	0.95834	0.811	0.853663	1.04698	0.997524	0.848983	1.0311	0.690348	0.984808
	342	1.06642	1.04323	1.0204	0.967993	1.03355	1.01138	0.947497	1.00174	0.997066	0.955079	1.0385	0.858828	1.07346	0.944233	0.97234	1.03168	1.13481	1.07381	0.891657	0.982135	1.06256	1.01573	0.929142	0.944769	1.14765	1.00976	0.889802	1.18717	0.82054	1.13754	0.851192	1.00274	0.809697	0.822054	1.06255	0.991653	0.807946	1.02669	0.665125	0.984214
	345	1.06771	1.06345	0.998027	0.952404	1.03231	1.01492	1.01877	1.13403	0.904555	0.994792	0.979933	0.904109	0.999013	0.949872	1.07666	1.04669	1.06975	1.01916	0.939378	0.968494	1.11541	0.957384	0.912651	1.02024	1.08442	0.973523	0.92184	1.14038	0.85354	1.15749	0.891672	0.960536	0.801949	0.845707	1.05476	0.936371	0.829797	1.03339	0.66636	0.935196
	348	1.09723	1.02408	0.987807	0.99345	0.97197	0.992222	1.02771	1.06075	0.869581	1.03249	1.02202	0.899219	0.997144	0.923065	0.987462	1.02506	1.11387	1.0495	0.956349	1.05024	1.07035	1.01107	0.968987	0.984796	1.07061	0.973136	0.974737	1.1704	0.765895	1.07834	0.869208	0.943277	0.801141	0.852588	0.950251	0.953493	0.82127	1.03732	0.655425	0.964607
	351	1.02133	0.994633	1.03795	0.944624	1.01955	1.00732	1.02388	1.0877	0.858639	0.989514	0.972918	0.93908	1.05131	1.00795	1.08058	1.18387	0.985391	0.983206	0.886525	0.97255	1.01457	0.92804	0.945708	0.989292	1.00589	0.961978	0.968678	1.16802	0.828802	1.08429	0.870765	0.93606	0.798633	0.844202	0.988795	0.915824	0.809545	1.01475	0.676237	0.931037
	354	1.00754	1.06644	1.01791	0.975578	0.987436	1.08088	1.01137	0.967666	0.939769	0.956318	1.00941	0.870994	1.00467	1.00562	1.00056	1.14393	0.987231	1.02202	0.944693	0.987136	1.03177	0.95255	0.955231	1.00135	1.05827	1.00162	0.8545	1.21845	0.842173	1.20477	0.896566	0.964929	0.795021	0.856458	0.978788	0.91827	0.74346	1.04909	0.658599	0.978569
	357	1.00242	1.00034	1.03644	0.93934	0.983069	1.09486	1.02079	1.04553	1.01349	0.967896	1.04619	0.859166	1.08203	0.934825	0.983619	1.14474	1.06648	0.969992	0.939813	0.954778	1.00514	0.9925	0.924506	0.96719	1.04207	1.00806	0.886125	1.18512	0.814993	1.04088	0.828061	0.95018	0.794001	0.819259	1.00177	0.954962	0.780766	1.0136	0.641843	0.923907
	360	1.05254	0.9923	1.03633	0.968566	0.983128	0.990978	0.961836	1.06806	0.901313	1.02195	1.05598	0.944887	1.0959	1.00827	1.09541	1.15345	1.00938	1.06225	0.959051	0.954762	1.06733	0.968561	0.909594	0.957235	1.00838	0.963915	0.943276	1.14134	0.861368	1.07137	0.830063	0.953633	0.779552	0.813883	0.914302	0.948602	0.803682	0.997244	0.662127	0.885882
	363	1.03764	1.05128	1.04503	1.01056	1.00671	1.06475	1.00148	0.961182	0.897727	1.02178	1.00923	0.842417	1.04959	0.988203	1.00023	1.1041	0.96843	0.99782	0.85895	0.95184	0.986716	1.00844	0.937824	0.875249	0.941163	0.982391	0.902034	1.08029	0.87274	1.03147	0.81694	0.950024	0.784779	0.785714	0.860192	0.912888	0.763178	0.97091	0.704811	0.877564
	366	1.08993	1.00135	0.987013	1.00808	0.98854	1.02303	1.01605	1.06692	1.0399	1.00947	0.952327	0.952488	1.0927	0.98443	1.08462	0.978045	1.10665	0.996288	0.846753	0.976712	0.947343	0.971031	0.904287	0.902284	0.963131	1.01953	0.855749	1.05998	0.826912	1.00149	0.807154	0.927744	0.778532	0.767222	0.893918	0.937839	0.769574	0.952428	0.679412	0.880831
	369	1.07423	1.01054	1.03671	0.956154	1.01951	1.05286	1.03019	1.11231	1.02886	1.03062	0.993214	0.987166	1.03572	0.927374	1.06287	1.11403	1.09599	1.01717	0.939867	1.0432	1.03271	0.914773	0.93855	0.963504	0.922111	0.964689	0.943415	1.02865	0.781129	1.0399	0.863425	0.91786	0.788009	0.811733	0.868346	0.902126	0.787694	0.946213	0.676943	0.918857
	372	1.08012	1.01147	1.05644	1.01563	1.0554	1.04953	0.961112	1.03409	0.869538	0.980578	1.00671	0.908156	1.03973	0.920968	0.961406	1.0053	1.02057	1.01367	0.97535	0.941158	0.955796	0.958304	0.890996	0.96907	1.02314	0.939735	0.873951	1.0963	0.788552	1.09027	0.792252	0.924763	0.768374	0.788295	0.917266	0.905061	0.764777	0.926749	0.628615	0.906677
	375	1.04619	0.994251	0.986147	0.962937	1.02497	0.978128	0.970499	1.06259	0.956532	0.958924	1.01866	0.935343	1.01417	0.97179	1.00707	1.00171	1.12105	0.962204	0.836132	1.00805	1.04255	0.967074	0.918467	0.906132	1.01497	0.940754	0.879977	1.01071	0.740934	1.08183	0.818052	0.907347	0.780572	0.787219	0.963593	0.934414	0.791957	0.863286	0.638492	0.8942
	378	1.00186	1.04536	1.04468	1.01929	0.97183	1.01702	0.999255	1.1126	0.903367	0.952304	1.00389	0.87078	1.00611	0.971971	1.06384	1.16442	1.02083	0.958431	0.872152	1.0189	1.01525	0.916895	0.867629	0.949864	0.955438	0.881211	0.953025	1.01328	0.741103	1.00831	0.828506	0.912368	0.768544	0.830655	0.930238	0.884024	0.888421	0.845948	0.616092	0.86271
	381	1.03346	1.0414	0.988932	1.00509	1.05723	0.996838	1.00681	1.13343	0.979417	0.950634	0.99836	0.948081	1.04075	0.965158	1.06126	1.00273	1.06099	1.05065	0.962205	0.956687	0.925797	0.929396	0.925613	0.922418	1.01662	0.850185	0.897102	0.962147	0.81282	0.986997	0.792697	0.87126	0.771434	0.772812	0.922085	0.840973	0.803682	0.810782	0.620502	0.873107
	384	1.06096	0.999877	1.03758	1.01321	0.985689	0.983516	1.00311	1.1011	0.999931	1.01137	0.950092	0.833954	0.984159	1.01765	1.10546	1.11017	1.05525	1.01443	0.88039	1.02699	0.939863	0.933462	0.910673	0.938445	1.11627	0.978421	0.892351	0.916057	0.743902	1.11821	0.803817	0.892599	0.776704	0.843987	1.0203	0.901636	0.735465	0.786575	0.615034	0.896577
	387	0.999979	1.05831	1.01576	0.969445	1.05734	1.09307	1.00123	1.13927	0.962454	1.02732	0.993805	0.969094	1.05401	0.960886	0.991304	0.992022	1.00741	0.944335	0.851242	0.975344	1.05125	0.967052	0.908456	0.932905	1.08507	0.983952	0.853092	0.822858	0.79289	1.08457	0.801816	0.899032	0.722561	0.814528	0.959146	0.895276	0.750921	0.724584	0.619091	0.902815
	390	0.997995	1.02916	1.01237	0.943328	0.987023	1.00898	0.966788	1.15089	0.870842	0.951279	1.02129	0.923875	0.96498	0.912681	1.0633	1.1502	1.0659	0.972022	0.969449	0.981949	0.986037	0.925812	0.915249	0.999977	1.03462	0.923829	0.867526	0.836302	0.770843	0.983093	0.793586	0.880361	0.723199	0.805282	0.909484	0.897723	0.734399	0.688928	0.631261	0.853798
	393	1.02839	1.07889	1.05265	0.993729	1.03963	0.965591	0.989778	1.10147	0.948178	1.03388	0.963124	0.987145	1.09881	0.988137	0.988802	1.07068	1.03417	1.04852	0.910263	0.926992	0.989424	0.955422	0.863047	0.933756	0.974902	0.971987	0.880523	0.851011	0.819986	1.03611	0.76823	0.899816	0.735013	0.785284	0.87724	0.879132	0.768508	0.667501	0.636905	0.831814
	396	1.08873	1.01276	1.01328	0.940894	1.05998	0.998736	0.977978	1.0303	0.861401	0.99395	0.986843	0.930103	0.993089	0.980014	1.02454	1.17884	1.02224	0.956302	0.867837	0.952078	0.895208	0.925918	0.901991	0.928264	0.918141	0.948906	0.875991	0.819903	0.805943	0.997962	0.75533	0.891501	0.759747	0.780123	0.87094	0.853204	0.768508	0.663249	0.652073	0.795868
	399	0.999404	1.01075	1.05672	0.975733	1.05393	1.08545	0.955189	1.08194	0.953948	0.977528	0.979712	0.971521	1.09755	0.955211	0.99777	1.13291	0.964517	1.06097	0.883443	0.944137	0.959511	0.972763	0.914799	0.985537	0.957879	0.862488	0.850861	0.792827	0.85763	0.96716	0.79025	0.882871	0.74738	0.814528	0.903924	0.840484	0.734932	0.679605	0.636023	0.812207
	402	1.04703	1.06726	1.03271	0.984839	0.986501	1.04212	0.949364	1.11201	0.961349	0.956414	0.99816	0.894242	1.01062	0.896068	1.00757	1.00938	0.933452	0.988255	0.890007	0.950995	0.967346	0.989734	0.921609	0.924424	0.971942	0.922974	0.886409	0.830781	0.861312	0.960333	0.751104	0.912054	0.726088	0.784424	0.930238	0.864456	0.748789	0.684675	0.648546	0.783984
	405.001	1.09943	1.01215	0.990378	0.947138	0.971928	1.08406	1.0022	0.977873	0.9965	0.992669	0.997974	0.884292	1.05183	0.927408	0.993898	0.996564	0.920616	1.0285	0.804598	0.954653	0.947173	0.964594	0.847511	0.921244	0.954051	0.899839	0.839513	0.851926	0.840809	0.990192	0.784245	0.910642	0.702502	0.810227	0.857227	0.802324	0.735465	0.745848	0.631084	0.806265
	408.001	1.08368	1.02779	1.05443	0.978947	0.985508	0.964854	0.999732	0.994578	0.900565	0.980379	0.988202	0.889987	1.07609	0.907466	1.05526	0.987861	1.04586	1.03519	0.821219	0.937012	0.968772	0.948257	0.850492	0.987711	0.941464	0.884074	0.872269	0.899284	0.76643	0.953465	0.774236	0.933706	0.689242	0.79152	0.860192	0.821404	0.77437	0.756479	0.634965	0.792303
	411.001	1.03153	1.07327	1.01599	0.999279	1.04067	1.07826	1.02955	1.06343	1.00387	1.02357	0.9459	0.888843	1.07441	0.90869	1.07049	0.968912	1.05775	1.03084	0.836443	0.914913	1.01812	0.958786	0.824369	0.951636	0.997634	0.98869	0.876256	0.928511	0.850387	0.995506	0.790028	0.926018	0.66948	0.786574	0.875387	0.872283	0.763178	0.756152	0.639727	0.824387
	414.001	1.06471	0.992229	1.05028	0.95088	0.960598	1.09414	1.00979	1.14323	0.88121	1.03214	0.96049	0.934551	0.997652	0.918218	1.05228	0.985635	0.969351	1.04049	0.822712	0.94602	0.938574	0.972301	0.810913	0.978533	1.03838	0.86523	0.909254	0.868499	0.88834	0.98711	0.754663	0.951122	0.690772	0.783134	0.875758	0.791072	0.725339	0.746665	0.646782	0.779825
	417.001	1.03653	0.993715	0.98811	0.991622	1.05245	1.08066	0.94979	1.08034	0.90666	1.02978	0.97712	0.913799	1.03025	0.931458	0.957462	1.00645	1.03022	0.99994	0.856407	0.930506	0.921744	0.947222	0.841387	0.980868	0.992045	0.978115	0.799432	0.873195	0.824913	0.966634	0.751104	0.89809	0.647424	0.759696	0.915784	0.862988	0.697093	0.753372	0.645371	0.773587
	420.001	1.07686	1.04116	1.02535	0.99153	0.983789	1.07091	0.99899	1.07372	0.876041	0.990991	0.967783	0.892687	1.0405	0.932904	0.943998	1.02841	0.984654	0.994218	0.890703	0.953208	0.910822	0.976367	0.747116	0.951372	1.07323	0.877751	0.904932	0.865422	0.878878	0.85636	0.753551	0.929941	0.615294	0.807862	0.912078	0.847822	0.738663	0.752881	0.645547	0.699615
	423.001	1.02958	1.06497	1.03626	0.983291	1.03323	1.01774	0.985065	1.08821	0.976908	0.961752	0.967731	0.888631	0.982963	0.905459	1.0252	0.99987	0.95576	0.932545	0.910026	0.934907	1.08037	0.954643	0.739596	0.935164	1.02501	0.88685	0.906311	0.86581	0.933061	0.813231	0.81049	0.912682	0.604202	0.797971	0.910966	0.832167	0.740795	0.753862	0.68047	0.674363
	426.001	1.10366	1.03484	1.05364	1.01805	1.05686	0.981645	0.943637	1.05386	0.869244	0.973537	0.966228	0.894867	1.07891	0.924702	1.07756	0.983999	0.968755	0.998892	0.907169	0.917735	0.989708	0.948571	0.83606	0.970459	1.06343	0.900095	0.798536	0.9244	0.91301	0.945711	0.752439	0.924292	0.642324	0.802701	0.935056	0.815044	0.678973	0.75468	0.678001	0.726649
	429.001	1.00025	1.00735	1.01318	0.939374	1.02428	0.986718	1.02138	1.04875	0.957545	1.00309	0.972883	0.883416	1.04218	0.917017	1.06493	1.00899	1.03376	1.01312	0.951484	0.934677	1.01308	0.994687	0.885481	0.973344	1.01234	0.94836	0.857319	0.93773	0.941578	0.905076	0.752439	0.908288	0.692557	0.751525	0.914302	0.850268	0.680039	0.760569	0.68876	0.674363
	432.001	1.02475	1.07467	1.02909	0.956508	0.966866	1.07256	0.964673	0.992649	1.00934	1.01902	1.00253	0.879871	1.05893	0.906782	1.04942	1.00464	1.05194	0.933263	0.816829	0.930723	1.02154	0.96905	0.856278	0.955459	1.07709	0.958075	0.931062	0.943675	0.884161	0.919636	0.728863	0.888676	0.691665	0.751955	0.926532	0.822383	0.742394	0.729655	0.710984	0.679414
	435.001	1.09949	0.992146	1.00781	0.982374	0.966078	1.06437	1.01993	0.966896	1.0227	0.958095	1.02766	0.899608	1.06647	0.950387	1.07305	1.02238	1.07202	0.971398	0.863067	0.942943	1.04251	1.0116	0.887906	0.983053	1.00328	0.887886	0.929418	0.91962	0.966599	0.889992	0.74888	0.89605	0.670118	0.761631	0.879464	0.807217	0.755717	0.752227	0.729504	0.672878
	438.001	1.09915	1.03667	1.01611	0.950135	1.03549	1.08173	0.985418	1.00996	0.878434	1.00431	1.0409	0.849496	1.02153	0.911972	1.09393	0.979988	1.01572	0.959604	0.923012	0.936582	0.960765	0.960901	0.818999	0.951826	0.980557	0.860431	0.927134	0.996276	0.924715	0.900899	0.73509	0.867338	0.670118	0.753675	0.879464	0.810641	0.77064	0.779869	0.72192	0.682384
	441.001	1.03839	1.00375	0.993558	0.95398	0.968737	1.04713	0.997447	0.951479	0.89417	0.987297	0.981123	0.8441	1.05451	0.935203	1.05536	1.00403	1.05102	1.0435	0.858461	0.940922	0.919821	0.968901	0.855252	0.865551	1.05675	0.876017	0.895867	1.00398	0.890926	0.854961	0.720856	0.899189	0.706964	0.706799	0.887988	0.769546	0.702956	0.775453	0.702694	0.684167
	444.001	0.996712	1.01949	1.02818	0.949155	1.05673	1.02871	0.942722	1.03456	0.910618	0.979395	1.04268	0.93891	1.07781	0.992209	1.09797	1.07499	0.966309	0.995274	0.820435	0.939753	0.966494	0.970344	0.819928	0.851938	0.943305	0.951414	0.938372	0.92541	0.891502	0.839614	0.76267	0.87581	0.672158	0.708304	0.807936	0.827764	0.736531	0.768583	0.683822	0.671393
	447.001	1.05075	0.995731	0.999512	0.950789	0.97403	1.07827	0.963264	1.00037	1.00913	1.01029	0.960173	0.978646	1.00575	0.903916	1.04197	1.05103	1.10298	1.02435	0.853367	0.967633	0.958641	0.993516	0.849698	0.895924	1.01583	0.948287	0.855703	0.865607	0.864174	0.935013	0.751994	0.881459	0.652651	0.723356	0.830172	0.824339	0.724806	0.706756	0.6907	0.687732
	450.001	1.00801	1.0264	1.00663	1.00666	0.963737	1.02378	0.964333	1.08195	0.909409	1.01273	1.03768	0.915853	0.980106	0.909895	1.09215	1.04951	1.03824	0.988969	0.923801	0.95158	0.966425	0.898747	0.894486	0.906999	1.03731	0.847751	0.940986	0.822327	0.928342	0.888693	0.742652	0.847568	0.67254	0.716475	0.863157	0.769057	0.748789	0.692363	0.65807	0.680008
	453.001	1.00666	1.05114	1.05297	0.974566	1.04723	0.967813	0.954279	0.946484	0.960421	1.0313	0.926706	0.916757	0.987525	0.991939	1.04235	1.05769	1.06695	0.945278	0.942857	0.927774	1.05965	0.971996	0.847773	0.912751	0.962697	0.866865	0.871509	0.886595	0.91394	0.824496	0.773569	0.854001	0.701864	0.701423	0.856116	0.798411	0.733334	0.667501	0.674474	0.651786
	456.001	1.05624	0.986032	1.03857	1.01329	1.05639	1.04189	0.958599	1.13307	0.982137	1.03091	0.953193	0.924551	1.07028	0.988668	1.00775	1.08695	1.09173	1.03113	0.92935	0.912528	0.964989	0.932034	0.866015	0.947344	1.04799	0.820126	0.847041	0.84659	0.945566	0.827972	0.718409	0.807403	0.671775	0.733032	0.866492	0.764654	0.699225	0.648691	0.680118	0.659807
	459.001	1.08407	1.05903	1.00842	0.954907	0.999757	1.07309	1.03464	1.07136	0.955893	1.02655	0.942322	0.83455	1.05498	0.89177	1.05427	0.954991	1.02316	0.921333	0.946544	0.956623	1.00171	0.905664	0.889367	0.905452	1.01134	0.813255	0.859738	0.832252	0.867086	0.885182	0.738871	0.827799	0.648953	0.708519	0.855004	0.730409	0.691231	0.626283	0.671828	0.66961
	462.001	1.05214	0.998803	1.04579	1.00458	0.962991	0.961497	1.0045	1.09295	0.903931	0.99833	0.970108	0.921417	1.04965	0.928812	0.928834	0.956705	0.94992	0.952373	0.900252	0.918146	1.00251	0.90181	0.815817	0.875373	0.985285	0.863266	0.851888	0.793661	0.984691	0.900256	0.742875	0.793752	0.631741	0.684435	0.81053	0.726006	0.685369	0.633644	0.691582	0.678225
	465.001	1.07904	0.988955	0.990519	1.00546	1.0549	1.07677	0.967096	1.13414	0.936954	1.03005	0.9371	0.957833	1.04845	0.909428	0.919716	1.03801	0.932979	0.929098	0.901855	0.93149	1.02092	0.846087	0.746865	0.857902	1.01928	0.836216	0.808058	0.817161	0.968563	0.84588	0.718409	0.776493	0.595278	0.669599	0.845738	0.724538	0.674177	0.668646	0.687702	0.647924
	468.001	1.03752	1.03071	1.04606	0.936788	1.0441	1.06344	0.959261	1.0392	0.991166	1.00357	1.00135	0.883433	0.970403	0.931087	1.01713	1.00698	1.02435	1.02055	0.928451	0.912235	1.00426	0.834982	0.826502	0.928755	0.984266	0.840207	0.791918	0.869559	0.956318	0.866808	0.722413	0.755155	0.598975	0.676695	0.819795	0.737258	0.646996	0.702013	0.681529	0.629208
	471.001	1.03869	1.06606	0.989778	0.952012	0.994355	1.04096	0.945429	1.05926	1.0245	0.982628	0.999797	0.878739	0.994467	0.9503	1.06956	1.06963	1.05298	1.03509	0.919486	0.924876	0.919428	0.842456	0.762142	0.853682	0.906387	0.914541	0.79847	0.889254	0.912899	0.851929	0.713738	0.782142	0.594513	0.664438	0.799782	0.770525	0.653392	0.684348	0.669182	0.658618
	474.001	1.08675	0.988992	1.05224	0.946827	0.960831	1.03245	1.02168	1.1304	0.88117	0.955855	0.952387	0.846192	1.02071	1.00408	1.07838	1.07721	1.03962	0.960224	0.924338	0.958393	0.992111	0.861629	0.793983	0.842352	0.972425	0.846221	0.87239	0.875442	0.963315	0.884882	0.71018	0.765824	0.591325	0.662718	0.790517	0.738236	0.660853	0.672244	0.689113	0.647032
	477.001	1.00625	1.0653	0.999414	1.01254	1.04221	0.991448	0.985555	1.11963	0.902539	1.02165	0.976106	0.927266	0.987345	0.899416	1.00678	0.970149	1.04256	1.01063	0.891877	0.963581	0.935348	0.910457	0.831221	0.902514	0.973218	0.846487	0.782883	0.824141	0.931311	0.935346	0.718854	0.771629	0.59668	0.652181	0.824613	0.735301	0.646463	0.657687	0.674297	0.656242
	480.001	1.05791	1.0717	0.988409	0.947405	1.0542	1.07824	0.964238	1.02997	0.897759	0.958908	1.00074	0.82649	0.990731	0.894165	1.04037	1.10621	0.976634	1.01205	0.887304	0.95305	0.919854	0.921987	0.83757	0.894647	0.969774	0.805913	0.833367	0.847201	0.868613	0.89189	0.702617	0.803637	0.644109	0.672609	0.836102	0.72307	0.629409	0.683858	0.666536	0.644359
	483.001	1.01046	1.02283	1.03236	0.968191	1.01673	0.987428	0.99235	0.944267	0.868486	0.964931	1.01037	0.862719	1.05521	0.909617	1.01655	1.13504	0.949293	0.959904	0.927742	0.943025	0.909302	0.804508	0.812785	0.883182	1.04687	0.833692	0.850876	0.880846	0.982321	0.932928	0.709957	0.741505	0.632251	0.640785	0.853892	0.757805	0.654991	0.726874	0.693523	0.663372
	486.001	1.06822	0.99958	1.03194	0.961612	0.962946	1.06385	0.982552	0.965886	0.992528	1.00653	0.92497	0.82217	1.04336	0.902541	0.985671	1.12976	0.93019	1.03223	0.842963	0.943235	0.96932	0.860354	0.856208	0.812467	0.996624	0.853807	0.725007	0.997335	0.903647	0.847207	0.718854	0.765354	0.653288	0.642935	0.868346	0.718178	0.588372	0.782813	0.686467	0.64525
	489.001	1.00271	1.07446	1.04545	0.963238	1.01982	0.983184	0.987172	0.972535	1.00673	1.00862	0.951342	0.865193	1.00384	0.994826	0.950454	1.04849	1.01322	1.04249	0.888504	0.91556	1.02382	0.907353	0.843391	0.817456	0.944189	0.793077	0.840011	0.946719	0.921153	0.842671	0.716852	0.792183	0.662085	0.653042	0.847221	0.714264	0.616618	0.736525	0.695286	0.624752
	492.001	1.09245	1.04807	1.02725	1.01674	0.995086	1.06048	1.01185	0.957538	1.03167	1.03383	1.03098	0.817493	1.0458	0.917664	0.969181	1.03938	1.06391	0.998352	0.918503	0.978171	0.969824	0.830372	0.839851	0.880655	1.04051	0.851525	0.839678	0.929181	0.890262	0.90692	0.711514	0.761745	0.661703	0.636269	0.836844	0.737747	0.616085	0.731291	0.658247	0.687138
	495.001	1.04954	1.06384	1.05523	0.939702	1.0089	1.09868	1.00918	0.98404	1.01872	0.973778	0.973562	0.94749	1.04851	0.903791	0.988418	0.962731	0.97775	1.0204	0.952672	0.916408	0.949487	0.845969	0.868848	0.918292	0.997611	0.93913	0.820006	0.86692	0.92674	0.924545	0.690829	0.773983	0.638371	0.658202	0.852409	0.773949	0.677374	0.711827	0.675708	0.704665
	498.001	1.07078	1.01715	1.05247	0.992933	0.960958	1.03711	0.97136	0.946468	0.892236	1.01917	0.973661	0.970795	1.04592	0.995658	0.972162	1.11702	1.04095	0.959796	0.941748	0.947245	0.997328	0.847212	0.842407	0.869665	0.952957	0.833037	0.807818	0.892241	0.91279	0.87146	0.699059	0.783554	0.67203	0.641	0.812383	0.724049	0.628343	0.733744	0.658247	0.680602
	501.001	1.09821	1.07227	0.984321	0.988053	1.02114	1.0681	0.995027	0.978651	1.00815	0.96589	0.931616	0.899612	1.07168	0.958671	0.989569	0.958485	0.96762	1.04899	0.888834	0.951432	0.902134	0.910017	0.835441	0.866937	0.991912	0.809241	0.79151	0.901954	0.980993	0.865183	0.691052	0.829526	0.655583	0.623583	0.809789	0.684422	0.634738	0.708556	0.682587	0.625049
	504.001	1.01735	1.07113	1.0153	1.00937	0.974033	1.01559	0.945703	1.01068	0.909189	1.01012	0.98193	0.864406	1.04364	0.933155	0.959391	1.03879	1.02852	0.980947	0.877608	0.983133	0.91043	0.915983	0.903694	0.887771	0.964279	0.782149	0.821502	0.86763	0.898828	0.848525	0.686603	0.804421	0.694087	0.631109	0.764204	0.682465	0.658721	0.709373	0.683998	0.63812
	507.001	1.0572	1.02859	1.03576	0.99721	0.972365	0.980582	1.0105	1.02918	1.03833	1.017	0.965383	0.843014	1.04605	0.900122	1.015	1.03205	1.00628	0.926713	0.806809	0.970386	0.874436	0.911783	0.914012	0.784003	0.934781	0.804532	0.80896	0.924562	0.863479	0.875593	0.666363	0.818856	0.698039	0.623583	0.739002	0.715732	0.610223	0.735216	0.669888	0.602768
	510.001	1.10238	1.07587	1.04834	0.987657	1.00697	1.01534	0.984481	1.10587	0.86208	0.956173	0.953443	0.838921	1.03998	0.908259	1.05621	0.997612	0.929737	0.99856	0.867711	0.940701	0.89869	0.880692	0.964058	0.860478	1.0072	0.784873	0.839851	0.903844	0.869105	0.785204	0.651461	0.789202	0.719331	0.608531	0.815719	0.705948	0.630475	0.716734	0.679236	0.604847
	513.001	1.0695	0.994159	1.00309	0.94357	1.05372	1.05265	0.943687	1.04297	1.02354	0.980498	0.974977	0.959835	0.972063	0.903879	0.980566	1.09517	1.08279	0.925175	0.798119	0.915585	0.867443	0.903605	0.901138	0.865435	0.892334	0.871418	0.75861	0.977738	0.95798	0.813734	0.656799	0.788575	0.722646	0.650676	0.771245	0.733344	0.599564	0.729982	0.662833	0.570981
	516.001	1.09022	1.01772	0.988647	0.951994	1.01334	1.04903	1.00937	1.07479	0.98566	1.02349	1.00109	0.878713	1.02251	0.996568	1.0542	1.07451	1.01905	0.928553	0.922562	0.912268	0.941818	0.863594	0.971307	0.88356	1.00468	0.826988	0.820008	0.890201	0.947801	0.844608	0.652351	0.78983	0.741133	0.647666	0.811642	0.695185	0.597965	0.729655	0.668829	0.60663
	519.001	1.04881	1.01086	1.00547	0.977484	0.964529	0.989202	0.955688	1.04099	0.915149	0.959939	1.00582	0.952654	1.04442	0.909761	0.914666	1.02147	0.974882	1.00588	0.928801	0.912006	1.02216	0.850092	1.00372	0.820333	0.977916	0.854545	0.793688	0.941681	0.866308	0.784886	0.709957	0.772728	0.772497	0.645516	0.824984	0.699588	0.596366	0.732599	0.661774	0.583458
	522.001	1.03738	1.07342	1.05603	0.955571	0.976338	1.0004	0.992022	0.977098	0.980343	0.955777	1.00253	0.953795	0.934788	0.9441	0.956355	1.13369	0.994929	1.0389	0.817502	0.934975	0.931718	0.844867	0.91982	0.88309	0.911462	0.803303	0.771549	0.95349	0.870612	0.821666	0.698836	0.773983	0.740623	0.645301	0.796817	0.724538	0.558527	0.734071	0.661245	0.600688
	525.001	1.08143	1.07912	1.05872	0.969804	0.960494	0.9942	0.995928	1.10515	1.01447	1.00374	0.965661	0.878432	0.941562	0.962583	1.028	1.05986	0.97057	1.00267	0.930253	0.937613	0.911739	0.894401	0.941873	0.842897	1.00861	0.827093	0.760505	0.973549	0.957634	0.752077	0.708623	0.768805	0.770074	0.628098	0.853151	0.697142	0.56439	0.746829	0.667771	0.569198
	528.001	1.00507	1.06588	1.00274	1.00985	1.05106	1.03209	0.981439	1.11266	0.966829	0.970412	1.01238	0.801071	0.941441	0.973575	0.905311	0.982484	1.0858	0.95241	0.811391	0.938092	1.00145	0.854318	0.914098	0.823595	1.0161	0.801221	0.788323	0.876495	0.903066	0.775488	0.708178	0.757665	0.731698	0.624443	0.873905	0.712307	0.566522	0.663903	0.634259	0.592965
	531.001	1.03861	1.04875	0.994306	0.946846	0.991925	1.03772	0.946811	1.06011	0.868872	0.964668	0.965015	0.823616	1.03305	0.920336	0.936149	1.01233	0.969496	0.923197	0.837621	0.936037	0.972452	0.853008	0.952414	0.808503	0.988697	0.804303	0.725844	0.900077	0.898666	0.79553	0.720188	0.766138	0.732973	0.638635	0.813495	0.698609	0.57345	0.687947	0.654366	0.587023
	534.001	1.10224	1.00451	0.990218	1.00682	0.987509	0.997663	1.02781	0.999939	0.90867	0.980289	0.972317	0.820799	1.00656	0.938908	0.996452	0.985482	0.964384	0.978373	0.877967	0.943715	1.08213	0.880264	1.00853	0.850339	1.03219	0.863783	0.788747	0.865748	0.947745	0.795371	0.759779	0.779004	0.772624	0.630893	0.834991	0.696163	0.589971	0.703976	0.651192	0.59237
	537.001	1.05871	1.05352	1.03283	1.00516	1.00698	1.0137	1.02584	0.996881	0.921534	1.02826	0.944605	0.822538	0.967301	0.931841	1.03331	0.96537	0.967142	0.92529	0.906876	0.917644	0.952883	0.840812	0.906861	0.855791	1.0111	0.830812	0.819984	0.843846	0.848886	0.880244	0.720188	0.763628	0.74177	0.623583	0.856486	0.676105	0.613954	0.685657	0.648193	0.593559
	540.001	1.0975	1.05792	1.0103	0.953223	0.994315	1.07961	0.954609	1.12989	1.02323	1.02606	0.918524	0.825089	0.987284	0.934961	1.04068	1.00015	1.01141	0.91465	0.913036	0.913217	1.002	0.943533	0.905291	0.815549	1.04784	0.799881	0.784578	0.874584	0.858393	0.790067	0.693943	0.80599	0.744575	0.640785	0.866492	0.686379	0.571318	0.658505	0.636199	0.573654
	543.001	1.04847	1.01187	1.00822	0.950404	0.976236	1.0785	0.952828	1.09123	0.909082	1.02412	0.95587	0.824482	0.966933	0.901174	1.00417	1.06851	0.987794	0.974952	0.821472	0.915819	0.899479	0.899668	0.918353	0.882878	0.925028	0.770215	0.732705	0.888801	0.905759	0.790336	0.674148	0.792654	0.723921	0.642075	0.791629	0.652622	0.588905	0.667992	0.636199	0.591479
	546.001	1.07632	1.0663	1.01858	0.961948	0.989563	0.971982	1.00002	1.05484	0.948989	1.0193	1.01214	0.800246	0.972368	0.960549	1.00883	0.9476	1.00437	0.982198	0.871484	0.962523	0.97814	0.861494	0.903301	0.890492	0.911911	0.752161	0.729222	0.921576	0.885359	0.778837	0.676817	0.768648	0.738583	0.631754	0.779769	0.658493	0.588372	0.696942	0.641138	0.603065
	549.001	1.05711	1.0212	1.03511	0.974446	1.00013	1.03506	0.962157	1.00714	0.965423	1.00083	0.907453	0.79829	0.977552	0.945694	1.05419	1.05956	0.996322	0.961415	0.854846	0.900693	0.873866	0.870078	0.919551	0.84798	0.888173	0.783804	0.777053	0.871145	0.871387	0.773989	0.677039	0.767707	0.726471	0.608746	0.774581	0.644306	0.589438	0.67159	0.643078	0.568901
	552.001	1.03735	0.99161	1.00762	0.990947	1.03319	0.975513	0.994937	1.03814	1.02353	0.994666	0.929185	0.823155	0.955359	0.892732	1.05621	1.10709	1.0231	0.973288	0.878149	0.933644	0.893203	0.875081	0.941391	0.814452	0.937812	0.767354	0.707531	0.909273	0.85869	0.842827	0.639228	0.732719	0.732081	0.618207	0.784587	0.674637	0.572917	0.675516	0.64978	0.582567
	555.001	1.04657	1.0283	1.03207	1.01735	1.02967	0.965301	0.947277	1.11457	1.01804	1.02676	0.956157	0.834444	0.946619	0.928693	0.976513	1.12051	0.937997	0.939053	0.802185	0.940547	0.907229	0.861725	0.830378	0.81555	0.959857	0.781261	0.727457	0.917699	0.855719	0.84653	0.623659	0.799401	0.675345	0.622722	0.774951	0.669256	0.561725	0.676006	0.643607	0.58732
	558.001	1.07368	1.02306	1.00361	1.01856	1.04024	0.962334	0.982916	1.14691	0.923842	0.975195	0.91142	0.942838	0.935205	0.947551	0.919581	1.10092	0.994245	0.900123	0.895103	0.920016	0.804321	0.877029	0.894163	0.798525	0.962074	0.70398	0.731166	0.904853	0.942352	0.865765	0.611204	0.783554	0.68937	0.617777	0.788293	0.613974	0.563324	0.722622	0.640256	0.606036
	561.001	1.08629	1.03185	0.991487	0.946107	0.985264	1.03514	0.980738	1.02391	0.864344	1.01149	0.91852	0.874012	1.0049	0.989971	0.892486	1.09744	0.949822	0.912898	0.809037	0.977424	0.833086	0.913241	0.846416	0.807325	0.855834	0.801341	0.693798	0.939799	0.909831	0.804901	0.613428	0.796733	0.679807	0.611541	0.738631	0.676594	0.563857	0.700868	0.646958	0.591479
	564.001	1.08175	1.07652	0.984002	0.93817	1.05206	1.05737	0.964461	1.11434	0.881761	0.980283	0.951191	0.913597	0.95504	0.925438	1.00375	1.06007	1.01808	1.01436	0.852223	0.944059	0.874363	0.882514	0.862513	0.794411	0.825141	0.798107	0.750951	0.947457	0.876946	0.855456	0.634557	0.779318	0.68376	0.599069	0.716024	0.645284	0.530281	0.703485	0.625969	0.583458
	567.001	1.01214	1.00563	0.985186	0.985893	1.05591	1.09428	0.999508	0.975828	0.990897	1.02907	0.944943	0.921155	1.03566	0.930849	0.957613	1.04775	1.03318	0.987395	0.831037	0.920948	0.87546	0.923326	0.845847	0.82077	0.945134	0.771973	0.719188	0.866312	0.930014	0.821402	0.613873	0.791556	0.667823	0.628528	0.73826	0.611528	0.564923	0.706266	0.64396	0.574249
	570.001	0.997808	0.998668	1.04467	1.00572	1.03899	1.02664	0.990437	1.14641	0.941521	1.01403	0.961652	0.913496	1.03495	0.90111	0.984251	1.02433	1.00488	0.972007	0.852668	0.91422	0.80819	0.859105	0.86408	0.815758	0.847918	0.809331	0.681389	0.904371	0.882823	0.759165	0.608312	0.793752	0.647806	0.601865	0.727142	0.699588	0.543072	0.668319	0.637963	0.56296
	573.001	1.08355	1.07813	1.02774	1.00896	1.03441	1.04659	0.967669	0.946295	1.00042	0.950744	0.927303	0.856668	1.01751	0.93532	0.973231	1.10309	0.982002	0.996404	0.787273	0.888365	0.867621	0.919381	0.781915	0.85963	0.907757	0.795167	0.725256	0.915487	0.903569	0.783087	0.612093	0.784652	0.630849	0.607025	0.714541	0.655558	0.578779	0.700377	0.62156	0.549294
	576.001	1.0299	1.03001	1.02603	0.936833	1.00599	1.06818	1.03231	1.1357	0.876363	0.969404	0.917721	0.840103	0.991477	0.937764	0.947632	1.05441	0.967324	0.992614	0.904304	0.916927	0.859354	0.868211	0.88031	0.823277	0.897918	0.757761	0.730418	0.863312	0.855205	0.743858	0.626106	0.802539	0.641049	0.608961	0.729737	0.623758	0.546269	0.669954	0.622089	0.543947
	579.001	0.997403	1.00063	0.99544	0.93693	0.996669	1.07187	0.958437	1.06555	1.00811	0.995381	0.911402	0.856577	0.94775	0.912908	0.963251	1.11679	0.965829	0.985926	0.809084	0.923534	0.865472	0.862092	0.835937	0.773356	0.895529	0.802534	0.765592	0.849028	0.863749	0.76095	0.607868	0.751546	0.603437	0.60509	0.737519	0.658982	0.547335	0.66881	0.636376	0.542759
	582.001	0.997767	0.996011	0.986875	0.942995	1.0394	1.05127	0.989783	0.990337	0.856498	0.999519	0.982973	0.823994	0.981964	0.893076	0.949317	1.01997	0.905691	0.925456	0.842517	0.931484	0.893102	0.904944	0.802314	0.802376	0.79582	0.77253	0.701746	0.902813	0.935322	0.732881	0.617654	0.76755	0.594003	0.578857	0.683781	0.658493	0.531347	0.662267	0.63179	0.55078
	585.001	1.05434	1.05804	1.05697	0.951184	1.0245	1.01898	0.986441	1.12697	0.999578	1.00524	0.901861	0.842722	1.03601	0.94887	0.928374	1.01002	0.947081	0.968728	0.903781	0.88959	0.866215	0.852175	0.762928	0.776039	0.912127	0.750927	0.712723	0.863652	0.842615	0.745322	0.591186	0.783711	0.596298	0.584017	0.703794	0.612506	0.550533	0.631681	0.620502	0.564148
	588.001	1.03819	0.986121	1.0315	0.96002	1.03298	1.05855	1.00565	1.12733	0.947808	1.00206	0.967455	0.948546	1.0111	0.890445	0.932307	1.0691	0.937661	0.903112	0.834032	0.887986	0.846543	0.861053	0.745725	0.787354	0.836305	0.754223	0.66605	0.859878	0.886589	0.815304	0.595412	0.774454	0.591835	0.580577	0.705276	0.596851	0.529215	0.635279	0.59722	0.567416
	591.001	1.01936	1.039	1.01663	0.967346	1.04224	0.969098	0.990368	1.05719	0.916193	1.01247	0.91815	0.833163	0.937017	0.886413	1.03477	1.10099	1.06783	0.911908	0.858902	0.96356	0.819866	0.833797	0.783804	0.805522	0.850469	0.737734	0.714998	0.85705	0.87125	0.767775	0.572725	0.73821	0.60841	0.573481	0.703052	0.644795	0.518556	0.654743	0.592457	0.556721
	594.001	1.05053	1.05375	0.988469	0.98635	1.03522	1.09733	0.968149	1.05181	0.940782	1.01101	0.9118	0.943301	0.944875	0.878874	1.03831	0.957866	1.07872	0.890132	0.904611	0.976657	0.79383	0.816097	0.76404	0.768098	0.790004	0.738105	0.669663	0.798687	0.783734	0.67477	0.527797	0.713263	0.567356	0.552408	0.685263	0.62278	0.527616	0.637896	0.588224	0.482452
	597.001	1.0588	1.0097	1.02277	0.9792	0.963267	0.980783	1.01786	1.11935	0.886021	1.01288	0.902127	0.846763	1.02226	0.896051	0.965397	0.998534	1.02852	0.971512	0.822067	0.963098	0.845513	0.816129	0.751342	0.739679	0.872974	0.739638	0.696565	0.882617	0.773801	0.728372	0.557601	0.729894	0.572966	0.553698	0.687857	0.56603	0.544671	0.651308	0.589988	0.495226
	600.001	1.03259	1.04829	0.985676	1.01152	1.04178	1.01328	1.01994	1.00542	0.954353	0.966003	0.90679	0.940445	0.910493	0.948098	0.958888	1.02871	1.0405	0.916183	0.856878	0.979498	0.787629	0.855966	0.73808	0.821368	0.868537	0.74651	0.6701	0.8769	0.822916	0.738646	0.552041	0.742132	0.566974	0.565955	0.665991	0.612506	0.492975	0.643294	0.580111	0.501168
	603.001	1.07774	1.01907	1.02789	0.985932	1.0415	1.03381	1.03069	1.0028	0.975095	1.01347	0.91739	0.867005	0.904712	0.959228	1.04243	1.10323	1.04348	0.934348	0.793956	0.946464	0.869968	0.808822	0.77098	0.776198	0.79675	0.674869	0.674071	0.869725	0.814045	0.715345	0.564718	0.734287	0.544662	0.546602	0.673774	0.582664	0.539874	0.657033	0.604275	0.506812
	606.001	1.04869	1.07316	1.00018	1.00311	1.0396	1.05822	0.97297	1.02229	0.99034	0.953215	0.942921	0.812669	0.989553	0.890001	1.03443	0.930235	1.06197	0.961212	0.864107	0.953547	0.805045	0.832103	0.75593	0.781095	0.830368	0.768574	0.66472	0.920946	0.856022	0.781676	0.578953	0.739308	0.557794	0.557999	0.661914	0.608103	0.516424	0.687947	0.595456	0.521072
	609.001	1.07605	1.05966	1.04262	0.94869	1.00581	1.05045	1.00824	1.03361	0.906812	1.00755	0.908157	0.796118	0.979366	0.895342	1.01698	0.940439	0.974118	0.933042	0.899046	0.910095	0.906454	0.830426	0.723684	0.741741	0.825747	0.746255	0.746839	0.910691	0.825772	0.842577	0.606755	0.729424	0.540582	0.562515	0.660061	0.609082	0.524952	0.675516	0.59475	0.549888
	612.001	1.05832	1.07339	0.993936	0.963369	1.04353	1.07098	0.991861	1.09588	0.938804	1.0339	0.91521	0.803052	0.985218	0.865768	0.997701	0.949799	0.945646	0.946571	0.865084	0.906818	0.820313	0.836689	0.680216	0.746687	0.761373	0.719904	0.733229	0.82326	0.796813	0.783308	0.611871	0.73162	0.53561	0.563805	0.631895	0.618377	0.514826	0.650654	0.604451	0.540679
	615.001	1.05218	0.995214	1.01239	0.948813	1.05884	1.05092	0.954918	1.08544	1.01921	0.997011	0.959544	0.81811	1.02351	0.862394	1.03135	1.00529	0.967632	0.959954	0.85543	0.927446	0.814669	0.81205	0.675175	0.802648	0.834158	0.711291	0.685235	0.856652	0.823695	0.780144	0.6072	0.732248	0.530382	0.570901	0.668956	0.602722	0.520155	0.657851	0.595808	0.544244
	618.001	1.03251	1.06053	1.0028	0.975425	0.978147	1.05794	0.986244	1.04462	0.900914	0.960571	0.886002	0.839603	0.998659	0.886391	0.963848	1.0164	0.959642	0.954156	0.860235	0.922659	0.81904	0.827588	0.67179	0.771963	0.847264	0.783041	0.710721	0.767249	0.781475	0.765517	0.610981	0.694121	0.519163	0.549398	0.645607	0.624737	0.569719	0.610745	0.584344	0.535926
	621.001	1.02639	1.00231	0.985089	0.937416	0.977812	1.03448	1.00985	1.00114	0.890835	1.00686	0.94697	0.809946	0.896208	0.911623	0.924626	1.01777	1.00504	0.899469	0.853617	0.906467	0.74685	0.837903	0.670163	0.768517	0.829465	0.727055	0.660671	0.756535	0.834849	0.700351	0.556711	0.694906	0.503226	0.562515	0.624112	0.605657	0.512161	0.612707	0.594221	0.491958
	624.001	1.07746	1.01369	1.02823	0.990898	0.977898	1.02685	0.946098	1.09058	0.853557	1.03072	0.973323	0.840133	0.894761	0.919909	1.0093	0.919593	0.965901	0.884197	0.795987	0.908303	0.824666	0.831105	0.702487	0.755711	0.799077	0.713236	0.740058	0.842552	0.847979	0.715759	0.565163	0.685021	0.489839	0.560149	0.638936	0.580707	0.518556	0.59995	0.6011	0.516319
	627.001	1.10325	1.03013	1.03265	0.996947	1.02939	1.02811	0.992273	1.13528	0.946559	1.00315	0.896217	0.801548	0.929616	0.964508	1.02227	1.08891	1.01608	0.970218	0.782238	0.950837	0.809249	0.80211	0.651475	0.756588	0.75108	0.767148	0.707568	0.734405	0.855645	0.765712	0.549372	0.669802	0.495066	0.553268	0.633007	0.6037	0.553731	0.590954	0.593515	0.514239
	630.001	1.04644	1.01994	1.01997	0.967318	1.05776	0.98707	0.978699	1.06167	0.985722	0.950651	0.899444	0.84605	0.950062	0.951247	0.973454	0.966663	0.975692	0.871256	0.865013	0.956988	0.825479	0.819762	0.649866	0.734207	0.853899	0.783215	0.726256	0.745556	0.893319	0.742048	0.541587	0.671685	0.490094	0.547033	0.638936	0.639413	0.531347	0.588827	0.606391	0.555533
	633.001	1.00323	1.05395	0.986977	0.986946	0.968642	0.96259	0.989643	1.12317	0.899538	0.948888	0.899678	0.846799	0.94204	0.910236	0.911444	1.06123	1.01362	0.958237	0.789009	0.906766	0.829262	0.822404	0.708488	0.716887	0.751436	0.806703	0.681933	0.797021	0.821615	0.868557	0.533135	0.695533	0.483336	0.540582	0.643754	0.633054	0.552132	0.594879	0.601629	0.596232
	636.001	1.05994	1.05196	1.03757	1.00839	1.0171	1.05321	0.959561	0.971861	1.00675	1.00201	0.91122	0.848068	0.952796	0.928709	0.915814	0.970615	1.00423	0.877514	0.848139	0.970975	0.804633	0.81975	0.64776	0.765223	0.846957	0.78692	0.68184	0.778543	0.814205	0.828768	0.521792	0.680001	0.487671	0.529615	0.644866	0.628161	0.545204	0.598805	0.612035	0.571575
	639.001	1.05967	0.986395	1.03356	1.00955	0.978963	1.05853	1.0299	1.06371	0.956515	1.01416	0.926795	0.835307	0.936822	0.938017	0.965499	0.942246	0.985472	0.885312	0.859235	0.938456	0.832544	0.773798	0.654724	0.692834	0.799762	0.735141	0.700135	0.746648	0.899673	0.857198	0.523349	0.66839	0.476962	0.520799	0.694158	0.645284	0.541473	0.60273	0.606215	0.569495
	642.001	1.04307	1.00588	0.983737	1.00974	1.00374	0.996888	0.980547	0.990156	0.90249	1.01025	0.932437	0.824409	0.894278	0.920504	0.895501	1.10927	0.955968	0.896582	0.877598	0.977776	0.811308	0.746133	0.626771	0.73885	0.869792	0.733794	0.758134	0.808646	0.855313	0.807523	0.531133	0.682197	0.471862	0.555634	0.714541	0.604189	0.543072	0.599622	0.610448	0.597421
	645.001	1.09765	1.01823	0.986832	0.953612	0.963145	0.96942	0.945155	1.06629	0.997329	1.00641	0.901525	0.804901	0.922157	0.938528	1.01174	0.965747	0.950557	0.879774	0.892285	0.904697	0.742458	0.793067	0.624477	0.731959	0.877375	0.778896	0.734669	0.840094	0.877609	0.869549	0.537139	0.690199	0.463065	0.538001	0.685263	0.605657	0.519622	0.609927	0.623853	0.587914
	648.001	1.0717	0.993396	1.00971	0.986421	0.989815	1.09386	1.02887	0.994938	0.950051	0.96618	0.977316	0.793828	0.913657	0.899709	0.967723	0.937561	0.930845	0.956244	0.883559	0.943645	0.867183	0.814445	0.660465	0.797366	0.854571	0.705045	0.678249	0.817202	0.865314	0.810557	0.560492	0.67749	0.461662	0.557354	0.697122	0.620823	0.503101	0.585556	0.590517	0.562663
	651.001	0.999439	1.06072	1.05166	0.971834	1.02427	1.00123	1.00639	0.961499	0.852753	0.975984	0.94181	0.78564	0.898892	0.864404	0.869726	0.952235	0.920889	1.00141	0.822749	0.920028	0.861135	0.83016	0.708389	0.761332	0.868114	0.717492	0.67486	0.827726	0.864834	0.813147	0.550039	0.703378	0.477344	0.559934	0.705276	0.611039	0.487113	0.613362	0.590693	0.572466
	654.001	1.0062	1.07197	0.99824	0.992276	1.03079	1.07899	1.02268	0.961481	1.0246	0.969349	0.961464	0.775085	0.95092	0.87787	0.990602	0.997762	0.993642	0.94464	0.86986	0.939715	0.777368	0.801399	0.653697	0.786417	0.88745	0.773795	0.639974	0.839173	0.847035	0.830224	0.547592	0.696004	0.470842	0.560364	0.67155	0.618866	0.483382	0.611235	0.607626	0.581676
	657.001	1.08757	1.07874	1.02774	1.01045	1.03023	0.997542	0.950495	1.1371	0.934304	1.00753	0.940065	0.771591	0.916995	0.866754	0.976189	1.03053	0.988375	0.877224	0.855134	0.945762	0.78536	0.810071	0.704523	0.760617	0.763908	0.726427	0.671373	0.764368	0.872614	0.789991	0.548259	0.69067	0.477599	0.544237	0.654502	0.633543	0.503634	0.606001	0.597043	0.566228
	660.001	1.04932	1.06132	0.997482	0.9754	1.04293	0.986951	1.0022	0.966589	0.921922	0.999282	0.905232	0.781351	0.901528	0.939024	1.01033	1.018	0.919956	0.86114	0.818447	0.916731	0.76023	0.766652	0.672735	0.743803	0.852592	0.805484	0.658384	0.774516	0.867287	0.818027	0.532913	0.702908	0.463065	0.548108	0.682298	0.644795	0.516957	0.61467	0.618561	0.577219
	663.001	1.01995	1.01299	1.01791	0.991717	0.967946	1.02602	0.948547	1.05061	0.873862	1.00703	0.942666	0.791129	1.00438	0.908236	0.963001	1.03975	1.05241	0.9013	0.849308	0.937532	0.781885	0.784356	0.640988	0.745032	0.838566	0.70916	0.693516	0.797969	0.933667	0.788035	0.544923	0.67749	0.480787	0.580792	0.68934	0.613974	0.492442	0.627919	0.645547	0.57009
	666.001	1.01145	1.04514	0.994688	1.01016	1.03098	1.00829	0.999312	1.00438	0.97093	0.993517	0.926025	0.790928	0.895678	0.88542	0.962665	1.03189	0.986685	0.88195	0.889548	0.894606	0.776762	0.820275	0.673791	0.738118	0.82916	0.725555	0.70193	0.7954	0.950457	0.800954	0.538028	0.683609	0.494301	0.559074	0.7075	0.631586	0.522287	0.640186	0.653308	0.578705
	669.001	1.05452	1.03373	1.04699	0.973584	1.03614	0.987798	1.01154	1.12991	0.964245	1.00649	0.953518	0.803782	0.97974	0.874702	0.870939	0.997853	0.986132	0.903357	0.771967	0.873326	0.82355	0.784611	0.637502	0.740792	0.932548	0.801601	0.711022	0.828218	0.871858	0.816625	0.537583	0.672626	0.496341	0.553698	0.737149	0.688335	0.516424	0.654907	0.654719	0.57009
	672.001	1.08951	1.07103	1.01447	0.98762	0.981343	1.05983	0.996292	1.03208	0.873731	1.02936	0.901102	0.843326	0.907512	0.833546	0.882038	1.05888	0.884109	0.968591	0.787752	0.893453	0.810296	0.765935	0.689652	0.764244	0.905469	0.787177	0.706619	0.866732	0.853487	0.768127	0.530244	0.6436	0.504246	0.557139	0.740855	0.633543	0.512161	0.639368	0.659305	0.573951
	675.001	1.00305	1.017	1.00944	0.961169	1.01857	1.06937	0.942698	1.00251	0.968738	0.960938	0.899282	0.804586	0.909914	0.881026	0.857754	0.951233	1.04418	0.893362	0.767874	0.960651	0.79771	0.74514	0.724378	0.729831	0.86353	0.822909	0.716124	0.799321	0.941659	0.80528	0.536249	0.626655	0.495066	0.563375	0.735296	0.650176	0.525485	0.578359	0.675355	0.569495
	678.001	1.05055	1.01903	1.05222	0.940741	1.02498	1.02711	0.959016	1.13971	0.94408	0.95985	0.933179	0.915276	0.893876	0.849086	0.902721	0.948243	0.9099	0.875198	0.797953	0.89441	0.792662	0.748426	0.731522	0.736963	0.917291	0.72787	0.663266	0.827939	0.921037	0.786346	0.528687	0.63497	0.501313	0.561009	0.7138	0.640881	0.523886	0.589481	0.675179	0.573951
	681.001	1.0868	0.992504	1.01505	1.00732	0.971885	0.976179	1.02161	1.10174	0.854302	1.03105	0.915773	0.81826	0.949273	0.879433	0.95728	0.915046	1.00389	0.887111	0.869978	0.909938	0.720327	0.665279	0.687761	0.71968	0.91458	0.769504	0.734349	0.780822	0.909512	0.84398	0.528242	0.592137	0.499783	0.559719	0.703052	0.655069	0.545204	0.579668	0.665125	0.559989
	684.001	1.09749	1.0071	0.991158	0.978428	1.051	0.994309	0.959107	1.06511	0.9093	0.98494	0.960613	0.928782	0.935073	0.840949	0.922014	1.04691	1.00379	0.900547	0.820274	0.885999	0.738839	0.676236	0.736653	0.726745	0.844486	0.820909	0.67435	0.847579	0.972594	0.733379	0.528019	0.593078	0.515083	0.542517	0.710094	0.657515	0.534012	0.614016	0.671828	0.553453
	687.001	1.07087	0.991522	1.04349	0.94629	1.03496	1.043	1.0022	0.987436	0.916406	0.999171	0.889463	0.876984	0.958843	0.81184	0.973036	0.926328	0.96052	0.913151	0.839837	0.88205	0.753263	0.686502	0.701583	0.689933	0.914244	0.73329	0.734358	0.787438	0.980187	0.815272	0.539363	0.580526	0.521968	0.533271	0.714541	0.627672	0.51376	0.613689	0.690877	0.553156
	690.001	1.05204	0.989781	1.05679	1.00948	0.986132	1.03974	1.01095	1.09284	0.97675	1.01108	0.950549	0.867464	1.03329	0.847249	0.955094	0.949336	0.976012	0.887988	0.856029	0.869595	0.827192	0.706641	0.699252	0.702956	0.855869	0.765659	0.723723	0.862322	0.982016	0.804377	0.53914	0.578801	0.516995	0.548538	0.686745	0.638435	0.570785	0.639205	0.675179	0.560286
	693.001	1.0436	1.02652	1.03252	0.936675	1.01798	1.03987	0.986043	0.971343	0.894073	0.987913	0.957449	0.872633	0.944204	0.845637	0.893788	0.988422	0.959993	0.86556	0.822465	0.906145	0.815389	0.726834	0.738777	0.760241	0.85376	0.734136	0.734489	0.805218	0.882462	0.72294	0.569167	0.585547	0.543005	0.540582	0.70194	0.656536	0.556928	0.634952	0.687702	0.541867
	696.001	1.0522	1.07607	0.990585	1.0052	1.04534	1.09758	1.01828	1.09314	0.867769	1.01122	0.928142	0.86891	0.88749	0.956577	0.868856	0.971795	0.998408	0.970493	0.846276	0.888851	0.864317	0.705284	0.675552	0.716825	0.8037	0.775783	0.748088	0.865031	0.949582	0.760325	0.558713	0.559031	0.530765	0.529615	0.684892	0.619844	0.552132	0.651308	0.671122	0.553453
	699.001	1.02699	1.05914	1.05489	0.937872	1.05258	0.997943	0.963533	1.05518	0.881233	1.03128	0.970395	0.823394	0.960136	0.884641	0.906143	1.05237	0.883745	0.961076	0.855984	0.867044	0.75791	0.640914	0.780011	0.690619	0.898388	0.716548	0.71655	0.797646	0.936439	0.788508	0.562717	0.56515	0.548359	0.536711	0.723436	0.616909	0.57718	0.629882	0.691406	0.546026
	702.001	1.07057	0.988463	1.04815	0.937621	0.995476	0.973983	0.964187	0.995018	0.888212	1.01315	0.904106	0.897945	0.89293	0.894585	0.86333	1.01864	0.921677	0.915661	0.802094	0.89723	0.857311	0.676363	0.723819	0.673028	0.804105	0.752426	0.733144	0.837935	0.874238	0.773054	0.563606	0.538948	0.542112	0.520799	0.694899	0.613974	0.574516	0.642967	0.667948	0.552265
	705.001	1.02167	1.05507	1.0389	0.937736	0.994044	0.965808	0.946403	1.00349	0.960879	0.992836	0.941561	0.798892	0.897988	0.920135	0.853518	1.08535	0.968983	0.965423	0.822026	0.914611	0.772834	0.688835	0.733375	0.726288	0.91956	0.686076	0.685136	0.841642	0.92812	0.791606	0.559158	0.578487	0.546192	0.516068	0.706017	0.595383	0.549467	0.62383	0.655425	0.54365
	708.001	1.04169	1.00451	0.987966	0.975977	0.974067	1.09931	0.977633	0.988635	1.0394	1.0279	0.97328	0.81931	0.979763	0.879413	0.922258	0.896067	1.06137	0.879069	0.779616	0.874217	0.875943	0.67072	0.741265	0.675232	0.882128	0.779194	0.78348	0.851646	0.832	0.761267	0.577174	0.551657	0.533442	0.513273	0.708982	0.614463	0.581977	0.664393	0.626675	0.552562
	711.001	1.0196	0.987249	1.05075	0.964446	1.02602	1.03297	1.0053	0.949243	0.941055	0.987473	0.919938	0.862539	0.979963	0.913371	0.930329	1.00037	0.871582	0.965205	0.879834	0.872058	0.884669	0.686043	0.721904	0.72345	0.858007	0.702125	0.759984	0.900244	0.879082	0.746517	0.591186	0.563268	0.522478	0.532841	0.698234	0.574347	0.580378	0.664884	0.631261	0.550483
	714.001	1.06319	0.992789	1.0489	1.01565	0.97355	1.00247	0.94939	1.04035	0.908599	1.00011	0.914775	0.873611	0.956016	0.877748	0.901517	0.908584	0.899319	0.954321	0.802621	0.880126	0.8251	0.651028	0.718965	0.67418	0.915388	0.729267	0.796148	0.836885	0.932279	0.745125	0.571836	0.56013	0.529107	0.511768	0.7075	0.566519	0.574516	0.663903	0.634965	0.545432
	717.001	1.05869	1.01134	1.05558	0.982668	1.02621	1.04189	1.0013	1.01203	1.02041	0.959252	0.906404	0.852445	0.934885	0.859731	0.83629	0.967507	1.00086	0.925352	0.779867	0.882511	0.874062	0.633432	0.705889	0.679403	0.854137	0.670836	0.680608	0.891581	0.874539	0.81119	0.605198	0.547264	0.535227	0.516498	0.703423	0.577771	0.532946	0.649182	0.629673	0.527311
	720.001	1.03972	1.00151	1.00306	0.976439	1.03636	0.982672	0.979934	1.1503	0.965273	1.02193	0.9292	0.89406	0.928222	0.902879	0.853909	0.934732	0.983323	0.892361	0.859721	0.896626	0.874795	0.657844	0.680511	0.708099	0.795746	0.691715	0.686053	0.904745	0.843613	0.726451	0.573615	0.54444	0.524645	0.518219	0.680816	0.573858	0.524952	0.689255	0.6011	0.514833
	723.001	1.09133	0.997763	1.05299	1.01367	1.04527	0.990641	0.943015	1.13409	1.00879	0.950553	0.89497	0.856475	0.940065	0.958349	0.883985	1.04717	0.963361	0.966323	0.793815	0.869523	0.795073	0.677154	0.728499	0.777097	0.889519	0.696859	0.756579	0.849432	0.839698	0.709831	0.588072	0.533927	0.52592	0.530045	0.67711	0.578261	0.585175	0.698578	0.619972	0.510971
	726.001	1.07664	1.05895	1.03744	0.939406	1.00664	1.04099	0.983613	1.11431	0.976007	1.02344	0.90795	0.859568	0.934564	0.853013	0.901784	1.03191	0.985399	0.935365	0.812828	0.916289	0.798756	0.612098	0.656648	0.706456	0.851854	0.735913	0.670322	0.913396	0.85251	0.7046	0.580955	0.531574	0.509346	0.511338	0.666732	0.558692	0.527616	0.669954	0.612564	0.516616
	729.001	1.02616	1.02696	1.01053	0.948277	1.01756	1.02517	1.0101	1.12682	0.882313	0.983307	0.94597	0.85126	0.913386	0.955225	0.944219	1.04069	1.05191	0.916906	0.865596	0.897976	0.800596	0.609882	0.705145	0.765319	0.868582	0.655249	0.705798	0.880354	0.851493	0.719865	0.561382	0.527181	0.507943	0.536066	0.669697	0.573858	0.552665	0.665048	0.596161	0.517507
	732.001	0.996375	1.04538	0.98895	0.962036	1.04287	0.965014	0.943205	1.02931	0.898041	0.95161	0.97243	0.761025	0.934577	0.920641	0.916617	1.01654	1.03141	0.903344	0.789546	0.887588	0.745229	0.631518	0.726486	0.771481	0.895267	0.738987	0.734424	0.782633	0.756053	0.699873	0.551373	0.518708	0.510366	0.52768	0.69564	0.563095	0.559593	0.622521	0.573937	0.525231
	735.001	1.03757	1.01413	1.05443	0.989903	0.974618	0.993751	1.02843	1.10379	0.959107	1.01137	0.867714	0.798916	0.965611	0.909432	0.930246	0.995319	0.979138	0.851246	0.810974	0.909661	0.808112	0.637376	0.701798	0.737843	0.872884	0.644199	0.690337	0.811485	0.828789	0.718529	0.548037	0.529534	0.514445	0.536926	0.673774	0.550375	0.528149	0.665538	0.566706	0.532064
	738.001	1.07865	1.06444	1.04554	0.942938	1.03359	0.984315	0.981581	0.961862	0.94818	0.978034	0.896694	0.863573	0.873498	0.857425	0.922343	0.988	0.942075	0.901428	0.792944	0.867422	0.809748	0.644123	0.665574	0.768595	0.836663	0.698128	0.6581	0.772953	0.855612	0.76138	0.580065	0.530162	0.520183	0.532841	0.669327	0.574347	0.516957	0.623339	0.576936	0.521963
	741.001	1.07854	1.06157	0.985565	0.982739	1.02517	1.01916	0.966157	1.0676	0.977426	0.950947	0.915722	0.884618	1.00464	0.867088	0.984069	0.980659	0.94058	0.886105	0.948448	0.873034	0.776004	0.620386	0.707474	0.792925	0.768424	0.741409	0.679947	0.832531	0.801377	0.743132	0.5685	0.526867	0.506031	0.538431	0.651537	0.569455	0.532946	0.646565	0.552596	0.523449
	744.001	1.09023	1.05204	1.00039	0.967323	1.01927	1.06311	0.984276	1.00425	0.988613	1.03357	0.922	0.910713	0.963229	0.827413	0.968766	0.946913	0.923406	0.88079	0.809048	0.862015	0.791557	0.664741	0.701803	0.796269	0.866717	0.69683	0.722212	0.797576	0.802103	0.78627	0.573838	0.522631	0.516103	0.554343	0.666732	0.546461	0.511628	0.620886	0.552419	0.529984
	747.001	1.04262	1.02756	1.03933	0.989447	1.05065	1.05535	0.987768	0.946907	0.855939	1.02204	0.859101	0.761273	0.88817	0.856374	0.870022	1.05852	0.906344	0.919648	0.753436	0.860084	0.782613	0.667541	0.70371	0.750267	0.84416	0.749905	0.745476	0.785844	0.833991	0.775926	0.569389	0.514786	0.522605	0.541012	0.664509	0.578261	0.523353	0.592262	0.542718	0.516616
	750.001	1.05804	1.04325	1.05321	0.983814	1.00714	1.05949	0.995104	1.10769	0.902506	1.01697	0.871253	0.855495	0.879888	0.88174	0.826437	0.93715	0.928964	0.855426	0.725045	0.87369	0.846356	0.642939	0.679519	0.714329	0.790096	0.650216	0.747429	0.776795	0.82024	0.793351	0.585848	0.525455	0.523243	0.547678	0.658579	0.544994	0.53721	0.571817	0.540955	0.543353
	753.001	1.05356	1.04337	1.0375	0.965729	1.00937	1.02495	0.9661	1.02206	0.922847	0.970544	0.85959	0.873789	0.960616	0.90575	0.882186	0.934607	0.958154	0.912605	0.848152	0.929577	0.75976	0.621128	0.703697	0.790002	0.837982	0.713739	0.739316	0.791719	0.754815	0.794002	0.563829	0.514158	0.513553	0.561009	0.622259	0.550375	0.535078	0.561676	0.523493	0.519289
	756.001	1.04805	0.990538	0.995242	0.948869	1.00363	1.00124	0.985735	0.976484	0.984303	1.0136	0.885125	0.80161	0.958243	0.895724	0.828436	0.918048	0.952283	0.893325	0.823435	0.857523	0.803339	0.633715	0.667302	0.813778	0.841377	0.64595	0.746971	0.696473	0.798701	0.704479	0.572725	0.500194	0.51929	0.56402	0.65932	0.538144	0.551599	0.550226	0.520671	0.527905
	759.001	1.00849	1.06741	1.04462	0.951078	1.00077	1.00287	0.958071	1.08821	0.929975	0.990993	0.878667	0.894526	0.981889	0.888942	0.870696	1.07621	0.969345	0.926508	0.797484	0.950827	0.853795	0.651111	0.712011	0.798761	0.80652	0.703426	0.680114	0.674278	0.80153	0.716801	0.577619	0.514001	0.512915	0.561654	0.65339	0.561627	0.538275	0.531417	0.528255	0.538302
	762.001	1.02415	0.990655	1.03602	0.97045	0.987018	0.966185	0.971856	1.03895	0.909285	0.951852	0.957139	0.769071	0.921286	0.842574	0.917297	1.0207	0.939227	0.83797	0.81847	0.898693	0.891326	0.613796	0.713047	0.741925	0.811368	0.63929	0.732172	0.695214	0.780638	0.75939	0.589629	0.50851	0.522733	0.575416	0.67118	0.5538	0.522287	0.538286	0.517496	0.552859
	765.001	1.0375	0.98992	1.02909	0.956472	0.988919	0.96621	0.990314	1.08294	0.915065	0.963189	0.955121	0.901934	0.875711	0.876153	0.951393	0.912011	0.895023	0.927709	0.750789	0.889279	0.88753	0.603945	0.714434	0.732978	0.861442	0.675658	0.697862	0.746791	0.752285	0.763398	0.592743	0.508353	0.504883	0.579072	0.65339	0.560649	0.510562	0.530762	0.512381	0.528499
	768.001	1.0376	1.02488	0.98917	0.951502	0.989058	1.06207	0.955402	0.998331	0.878857	0.973339	0.92657	0.784413	0.965959	0.889403	0.881587	1.07194	0.909717	0.916453	0.809054	0.899708	0.874231	0.634446	0.708536	0.726975	0.844792	0.668802	0.622221	0.791623	0.770024	0.765488	0.580288	0.493918	0.513808	0.566385	0.685263	0.564073	0.479651	0.551862	0.521024	0.545432
	771.001	1.04122	0.995344	0.987309	0.984221	1.01177	1.0004	1.01814	0.978779	0.903732	0.970904	0.854567	0.847507	0.957242	0.904066	0.92002	1.0545	0.908842	0.890088	0.731867	0.885861	0.888256	0.639034	0.689794	0.756157	0.800077	0.683643	0.663794	0.801661	0.725833	0.797732	0.580732	0.495801	0.521075	0.554774	0.64746	0.574836	0.510562	0.562984	0.524199	0.518992
	774.001	1.10197	1.00431	1.03771	1.00653	1.01717	1.00214	1.00549	1.05307	0.960282	0.978825	0.922435	0.831936	0.891904	0.810289	0.981033	1.04809	0.957189	0.930244	0.779326	0.924139	0.815992	0.639535	0.75146	0.758943	0.851324	0.679479	0.715211	0.760792	0.813516	0.807232	0.588739	0.484975	0.530255	0.56531	0.638566	0.565541	0.509496	0.532889	0.52755	0.524637
	777.001	1.0342	1.01363	1.04143	0.993893	1.04837	0.971938	1.01252	1.10231	0.997189	1.02243	0.951017	0.759107	0.901059	0.839006	0.967225	1.04714	0.933179	0.877954	0.829481	0.925431	0.820134	0.604363	0.714545	0.809955	0.766972	0.731995	0.660998	0.739642	0.706413	0.773521	0.578731	0.497527	0.524517	0.576061	0.626336	0.555756	0.512694	0.551862	0.52561	0.528796
	780.001	1.03762	1.00218	1.05489	1.00018	1.047	1.05537	1.00009	0.964837	0.896555	1.03391	0.899476	0.896629	0.97049	0.866414	0.902725	1.0417	0.945057	0.840591	0.853791	0.950848	0.855545	0.591028	0.674563	0.765656	0.737965	0.664744	0.666455	0.750307	0.707042	0.7275	0.584069	0.486073	0.527833	0.586168	0.62893	0.580707	0.515359	0.553007	0.524904	0.521666
	783.001	0.998981	1.05302	1.02314	0.986031	1.01168	1.01859	1.0351	0.949442	1.02011	1.02825	0.944719	0.85839	0.886296	0.890527	0.976883	0.911382	0.975243	0.845191	0.82895	0.963987	0.787783	0.615966	0.742309	0.798931	0.831967	0.644759	0.646814	0.722366	0.776008	0.776721	0.576062	0.474149	0.534845	0.595629	0.64116	0.562605	0.483382	0.561349	0.526492	0.540679
	786.001	1.00507	1.0357	0.985891	1.01149	0.979563	0.990146	1.00411	0.998366	0.95238	1.01832	0.934454	0.876543	0.885771	0.887611	0.834881	0.96773	0.956691	0.897357	0.831172	0.91291	0.791398	0.595342	0.730845	0.773358	0.770818	0.715276	0.744666	0.720071	0.781409	0.746877	0.564718	0.484661	0.539562	0.574556	0.627447	0.580707	0.555863	0.56233	0.517849	0.518992
	789.001	1.02288	1.01529	1.04673	0.938432	0.999664	0.971306	1.00547	1.00741	0.871247	0.97061	0.883667	0.835128	0.859192	0.880411	0.845433	1.04442	0.92779	0.933176	0.814658	0.925322	0.822154	0.606236	0.778546	0.827197	0.813206	0.673736	0.696562	0.768548	0.771134	0.739328	0.56672	0.475404	0.552312	0.590468	0.638936	0.576304	0.510029	0.556605	0.541307	0.518101
	792.001	1.01082	1.07034	0.997861	0.973443	1.02104	0.983249	1.00527	1.04434	0.9006	1.02049	0.937405	0.760327	0.949589	0.869406	0.852496	1.06848	0.912496	0.926866	0.821692	0.889503	0.824643	0.580787	0.779501	0.774775	0.765934	0.703147	0.677578	0.732773	0.820381	0.700082	0.564718	0.464421	0.554224	0.6038	0.63486	0.556246	0.494041	0.557587	0.544659	0.516319
	795.001	1.06801	1.05989	1.02719	0.980118	1.05165	1.02324	0.994399	1.03013	1.02373	0.994615	0.868869	0.825873	0.893845	0.851511	0.845866	1.06027	0.94079	0.916433	0.737976	0.905571	0.765866	0.594598	0.726871	0.741035	0.775478	0.700839	0.659723	0.731976	0.775528	0.781978	0.553375	0.485759	0.569906	0.583587	0.655243	0.58462	0.489244	0.542212	0.547481	0.520478
	798.001	1.07911	1.04992	1.04284	0.985031	0.998168	1.07973	1.03051	1.05626	0.953316	1.02894	0.892634	0.896669	0.908538	0.86308	0.82384	1.03565	0.956704	0.880061	0.737842	0.899035	0.796531	0.584596	0.780562	0.758732	0.802976	0.647596	0.634935	0.707672	0.721527	0.749342	0.551818	0.477601	0.578703	0.599715	0.634118	0.562116	0.465795	0.558732	0.536545	0.510971
	801.001	1.09459	1.0097	1.00523	0.939339	1.04448	0.973251	0.948981	0.983694	0.898059	1.01202	0.909085	0.807073	0.947627	0.862038	0.85201	0.972278	0.969141	0.872665	0.820238	0.928798	0.86187	0.557289	0.736344	0.78869	0.795215	0.750342	0.687463	0.747548	0.778007	0.720649	0.566943	0.481523	0.576281	0.589608	0.624853	0.576304	0.493508	0.538941	0.546951	0.525825
	804.001	1.06154	1.05713	1.04479	0.958078	1.04872	1.09366	0.982751	1.10958	1.02087	0.954239	0.919233	0.806195	0.98172	0.889541	0.89431	1.04813	0.946449	0.9592	0.862894	0.913651	0.810192	0.60804	0.739995	0.758586	0.858164	0.722389	0.652623	0.69627	0.723927	0.780453	0.550706	0.489682	0.584823	0.601435	0.648202	0.592937	0.468992	0.541394	0.544306	0.523746
	807.001	1.03954	1.005	1.03441	0.993696	0.987236	1.07058	0.948747	1.03564	1.01681	0.996961	0.914344	0.816769	0.972013	0.879266	0.883272	0.897764	0.965034	0.872553	0.821444	0.881759	0.81246	0.569994	0.78798	0.787788	0.815017	0.739152	0.691894	0.695861	0.747953	0.743979	0.555154	0.480582	0.565954	0.5666	0.644125	0.586088	0.478585	0.538123	0.541837	0.514239
	810.001	1.07252	1.05056	1.05699	0.99909	1.01004	1.05106	1.03463	1.00069	0.915668	0.987864	0.901716	0.891997	0.966542	0.857302	0.958695	0.951591	0.949882	0.903923	0.848809	0.895891	0.832768	0.622594	0.754595	0.838017	0.856847	0.714624	0.613864	0.756653	0.730342	0.78277	0.54737	0.480895	0.577811	0.592619	0.65302	0.551843	0.440746	0.537796	0.539367	0.521666
	813.001	0.996698	1.05112	1.04121	0.991292	0.976682	0.990321	0.956971	1.09979	0.968422	1.003	0.937813	0.821036	0.853946	0.847495	0.858625	1.07919	0.929369	0.958437	0.792971	0.864522	0.850485	0.623061	0.728601	0.776127	0.877681	0.734973	0.602975	0.722294	0.733553	0.786344	0.545813	0.470697	0.570926	0.588318	0.66562	0.583153	0.455669	0.54074	0.537074	0.513942
	816.001	1.10254	1.0045	1.00664	0.937428	1.05871	1.08913	0.962139	0.969438	1.03544	1.01186	0.881878	0.866559	0.912341	0.881142	0.881883	0.890616	0.970999	0.881011	0.797268	0.921741	0.760852	0.63806	0.79096	0.78918	0.816243	0.721168	0.604111	0.7885	0.834158	0.791743	0.546703	0.479954	0.582273	0.557139	0.652649	0.58462	0.462597	0.552353	0.560533	0.512754
	819.001	1.08038	1.06425	1.00513	0.95894	0.98426	0.979971	0.974399	1.1177	0.92494	1.0051	0.93911	0.82019	0.889015	0.9051	0.949866	1.07845	0.958393	0.848298	0.731915	0.92913	0.824484	0.631287	0.729292	0.755845	0.789562	0.681456	0.629304	0.711653	0.754954	0.774628	0.541365	0.482151	0.572456	0.578427	0.668585	0.577282	0.470591	0.556769	0.529843	0.51513
	822.001	1.09668	1.01631	1.01517	0.983361	0.973132	0.993476	1.00542	1.14626	0.890379	0.960924	0.942327	0.832253	0.98019	0.872585	0.974731	1.0606	1.02267	0.903308	0.822081	0.960891	0.84334	0.58052	0.705692	0.76768	0.877992	0.733285	0.681937	0.739374	0.74901	0.770559	0.548482	0.47258	0.556902	0.583587	0.684892	0.575815	0.460998	0.565601	0.549421	0.517507
	825.001	1.03114	1.04945	1.00296	0.972259	1.0336	1.07716	0.94887	1.08175	0.890895	0.952585	0.869167	0.762203	0.919752	0.885996	0.825422	0.902331	0.960367	0.924139	0.795126	0.943091	0.760571	0.600851	0.724854	0.729189	0.81501	0.767958	0.621565	0.776397	0.76812	0.720494	0.531133	0.492349	0.568249	0.574126	0.661914	0.592448	0.446609	0.569036	0.544659	0.503842
	828.001	1.07382	1.07582	1.05152	0.959338	0.961297	1.04372	0.957067	0.994307	0.955861	0.952444	0.957038	0.867471	0.860613	0.846833	0.868677	1.07402	1.01259	0.881483	0.774226	0.889703	0.762867	0.618961	0.814149	0.8184	0.864244	0.753027	0.689856	0.777821	0.797161	0.723827	0.551151	0.487015	0.588138	0.572621	0.696381	0.606146	0.467394	0.584084	0.553301	0.518695
	831.001	1.01819	1.00386	1.00452	0.995027	1.04222	1.08329	1.0179	1.11632	0.990453	0.952058	0.925356	0.774984	0.858908	0.925611	0.898316	1.00559	0.970424	0.953132	0.849776	0.866647	0.744317	0.607489	0.761486	0.73995	0.875641	0.693006	0.695219	0.821203	0.807395	0.703273	0.539585	0.517296	0.579086	0.57004	0.743449	0.588534	0.490843	0.589318	0.561062	0.513348
	834.001	1.08405	0.987379	1.0432	0.997441	1.03349	1.0279	0.99303	1.13891	1.03282	0.959439	0.916169	0.882694	0.880483	0.87255	0.93477	0.955419	0.945901	0.841909	0.866737	0.929705	0.729285	0.628804	0.826224	0.764558	0.882502	0.749087	0.599198	0.808528	0.769447	0.791289	0.530689	0.482621	0.590178	0.575201	0.706388	0.596851	0.467394	0.598805	0.572703	0.514833
	837.001	1.03996	1.04955	1.02523	0.959594	1.03601	1.04479	1.01888	1.05546	0.970384	0.984854	0.897844	0.9106	0.953432	0.883806	0.964317	0.910987	0.956354	0.90911	0.753589	0.896224	0.820732	0.576722	0.808849	0.824618	0.872167	0.747193	0.66898	0.817917	0.762968	0.766634	0.54559	0.491722	0.59056	0.60638	0.735666	0.586088	0.462064	0.58621	0.564413	0.514536
	840.001	1.01163	1.02252	1.00105	0.987917	1.01778	0.975978	0.967412	1.0699	0.948317	0.995536	0.853416	0.859829	0.919025	0.88367	0.934582	1.05884	0.991933	0.911832	0.854777	0.950521	0.819455	0.628549	0.792187	0.794493	0.84557	0.749155	0.632065	0.825821	0.790046	0.732082	0.565831	0.485602	0.59311	0.578857	0.727884	0.593426	0.467927	0.612217	0.567235	0.502059
	843.001	1.01167	1.05542	1.04157	0.947459	0.97766	1.00488	0.945103	1.00033	1.01772	0.97306	0.897788	0.825568	0.987667	0.837662	0.844429	0.890155	0.936286	0.944129	0.788442	0.941068	0.854644	0.641927	0.766226	0.764792	0.884543	0.698379	0.669249	0.776646	0.784068	0.787923	0.558936	0.493604	0.575261	0.568535	0.685263	0.571901	0.470591	0.614016	0.56653	0.514536
	846.001	1.08807	1.0374	1.02314	0.99795	1.02048	1.08212	1.02088	0.944977	1.00757	1.02788	0.891633	0.896875	0.868508	0.842075	0.84408	1.08761	0.99837	0.879011	0.778007	0.90915	0.757096	0.631642	0.815032	0.775931	0.850806	0.735722	0.691071	0.758577	0.856418	0.685469	0.552041	0.499096	0.582656	0.559719	0.709723	0.59098	0.510029	0.583593	0.557534	0.513051
	849.001	1.01497	1.05071	1.05847	0.959328	1.00116	1.02053	1.00974	1.05666	0.995483	1.01652	0.869913	0.838052	0.922042	0.885349	0.938335	1.07783	1.03302	0.878052	0.871687	0.899685	0.758482	0.660185	0.744156	0.778626	0.917277	0.726229	0.658555	0.764008	0.740336	0.706705	0.554932	0.532201	0.59158	0.575846	0.736037	0.576793	0.518023	0.591771	0.546775	0.504733
	852.001	1.0659	1.03952	1.00875	1.00148	1.00071	0.962638	0.992543	1.01439	1.01868	0.989397	0.891413	0.776644	0.88358	0.889996	0.854196	1.04437	0.958137	0.879896	0.836079	0.967133	0.811119	0.613198	0.730086	0.794027	0.888254	0.726881	0.623496	0.807343	0.743625	0.688179	0.56761	0.522474	0.572456	0.570686	0.731589	0.601743	0.478052	0.605674	0.548715	0.505327
	855.001	1.06847	1.0584	1.00588	0.977946	1.03289	1.00834	1.00584	0.99463	0.876307	1.00648	0.961273	0.811064	0.854176	0.863127	0.851726	1.0243	1.00218	0.914617	0.725034	0.892507	0.772972	0.597976	0.777243	0.811347	0.93393	0.709183	0.67528	0.827708	0.794369	0.794391	0.550929	0.513531	0.570416	0.566815	0.730107	0.57875	0.480184	0.601094	0.547304	0.507109
	858.001	1.03635	1.02774	0.994726	0.998174	1.00073	1.03732	0.966144	1.00169	1.03773	1.02243	0.920712	0.835113	0.881081	0.881042	0.969328	0.930827	0.988979	0.946109	0.865381	0.893763	0.772654	0.626886	0.789601	0.830052	0.882775	0.749308	0.68442	0.79692	0.762964	0.677891	0.558491	0.509451	0.59056	0.583157	0.754938	0.590491	0.465795	0.600277	0.538309	0.503842
	861.001	1.034	1.06288	1.00841	1.0133	0.979608	1.07721	0.999655	0.955054	0.982536	0.949248	0.941092	0.858606	0.869049	0.886225	0.960912	0.898943	1.00056	0.928499	0.871367	0.922163	0.789726	0.616617	0.796887	0.773783	0.888427	0.789193	0.683712	0.833255	0.737842	0.730582	0.553597	0.49737	0.564551	0.553913	0.697864	0.625226	0.488711	0.592098	0.532841	0.501465
	864.001	1.08343	0.988996	1.0185	0.974043	1.01338	1.01196	1.01522	1.13472	0.951108	0.962856	0.891834	0.7964	0.912476	0.88562	0.963993	0.984412	0.986505	0.957107	0.743523	0.924062	0.820655	0.613297	0.749584	0.740421	0.881428	0.700681	0.68151	0.850299	0.72227	0.72132	0.563829	0.507725	0.564679	0.561224	0.702682	0.608592	0.470591	0.612217	0.526844	0.502653
	867.001	1.08102	0.993259	1.00347	0.9657	1.02281	0.967892	1.01385	1.04991	0.889764	0.960656	0.963488	0.909906	0.970834	0.863368	0.973122	1.02962	0.956153	0.86944	0.858452	0.876961	0.857726	0.60938	0.775909	0.82473	0.837438	0.720454	0.620539	0.818438	0.716276	0.69175	0.562717	0.491878	0.560599	0.584017	0.700829	0.582174	0.470058	0.604529	0.524375	0.507406
	870.001	1.03408	1.06126	1.02035	0.953974	0.975585	1.04168	0.949764	1.1451	0.946579	0.975738	0.907887	0.775056	0.95755	0.947007	0.928587	1.08945	0.96128	0.872798	0.728125	0.924133	0.793441	0.599485	0.805397	0.793411	0.895026	0.69431	0.630162	0.791366	0.729921	0.779246	0.564941	0.488113	0.569651	0.560579	0.714912	0.601743	0.473256	0.613198	0.518025	0.500277
	873.001	1.06636	1.0022	1.02622	0.987251	0.995601	0.978436	0.968514	1.10953	1.00761	1.01352	0.946659	0.754536	0.879135	0.892663	0.947998	0.942326	0.95914	0.879206	0.821798	0.883719	0.864804	0.605598	0.720708	0.787936	0.875841	0.753883	0.619679	0.830956	0.714422	0.673225	0.559603	0.474776	0.552567	0.547247	0.677851	0.578261	0.479651	0.590136	0.524375	0.502356
	876.001	1.08275	1.00732	1.04165	0.976692	1.04742	0.982272	1.01488	1.14337	0.920124	1.00018	0.961621	0.880668	0.928387	0.88601	0.970648	0.941308	0.957886	0.84709	0.763052	0.941609	0.777889	0.607521	0.782205	0.716945	0.784853	0.719998	0.654683	0.769259	0.797608	0.791671	0.564273	0.467716	0.568886	0.546817	0.680816	0.594405	0.478052	0.601094	0.520671	0.507406
	879.001	1.0832	1.06332	1.00563	1.00144	0.989503	1.04664	0.967924	1.01128	0.967686	0.960992	0.950295	0.840788	0.857657	0.887058	0.84115	0.887168	0.956117	0.89385	0.788625	0.925684	0.834518	0.622868	0.704229	0.773696	0.830619	0.727401	0.664126	0.761984	0.777691	0.711833	0.567832	0.476502	0.551419	0.542732	0.729366	0.587067	0.449273	0.606329	0.537427	0.500871
	882.001	1.09073	1.04265	1.02987	0.953883	1.04768	1.05156	1.01618	1.14802	0.883188	1.00423	0.938106	0.844358	0.919105	0.883735	0.982738	1.07874	0.965725	0.905711	0.871403	0.915343	0.825207	0.584449	0.756058	0.719202	0.84111	0.710994	0.610864	0.821786	0.809298	0.778188	0.561827	0.483877	0.538542	0.544022	0.662655	0.559181	0.451938	0.606001	0.530901	0.511566
	885.001	1.06218	1.07506	1.04113	0.997919	0.977391	1.09556	1.02955	1.13922	0.906465	0.981648	0.859777	0.838387	0.870549	0.87702	0.956186	1.03162	0.970208	0.851979	0.761433	0.867212	0.750828	0.544665	0.730503	0.73232	0.851831	0.70965	0.615502	0.750325	0.767981	0.713881	0.560937	0.456733	0.538797	0.521014	0.681557	0.557713	0.468459	0.575415	0.528255	0.50503
	888.001	1.02977	0.994676	1.02399	0.950546	1.0331	1.06948	0.956582	0.945983	0.881366	0.950968	0.859455	0.8307	0.8886	0.866275	0.958351	0.909394	0.951083	0.941058	0.861196	0.873901	0.758167	0.623158	0.728683	0.712359	0.845991	0.704953	0.641386	0.738507	0.71596	0.679296	0.554042	0.482151	0.555117	0.53112	0.687116	0.573368	0.451938	0.574434	0.522611	0.507704
	891.001	1.08227	0.991415	1.01805	1.00362	0.961758	1.00655	0.95331	1.14434	0.937283	1.00384	0.870137	0.834426	0.912927	0.837797	0.946522	1.08793	0.926967	0.874263	0.756243	0.885281	0.790734	0.614156	0.710354	0.773089	0.831463	0.671031	0.600175	0.714372	0.821425	0.71785	0.5685	0.482151	0.54071	0.552193	0.678592	0.552821	0.446609	0.55955	0.528961	0.501168
	894.001	1.09743	1.05372	1.03361	0.995839	1.01063	1.00901	0.971936	0.98722	0.944897	0.987208	0.926416	0.827743	0.891268	0.855384	0.976072	1.05825	0.950596	0.941644	0.756054	0.901941	0.862115	0.635803	0.729032	0.771099	0.863675	0.695393	0.646395	0.732406	0.767084	0.702312	0.558046	0.481994	0.530127	0.553483	0.681557	0.609082	0.447142	0.586374	0.53531	0.493741
	897.001	1.09698	1.00214	1.02675	1.0055	0.992674	1.0323	0.978563	1.02913	0.869325	0.979885	0.857094	0.830788	0.936132	0.932724	0.90228	1.08992	0.961127	0.854139	0.772396	0.847391	0.770516	0.560042	0.711337	0.78777	0.864251	0.734222	0.581638	0.771426	0.758537	0.761733	0.554265	0.47964	0.557284	0.536281	0.676368	0.598319	0.44874	0.611235	0.538662	0.498494
	900.001	1.0717	1.0635	1.03626	1.00974	1.03991	0.978962	1.00708	1.12722	0.867797	1.01968	0.936629	0.794512	0.889097	0.830047	0.984818	1.03131	0.963572	0.835759	0.735154	0.844215	0.896337	0.588254	0.76842	0.735465	0.77847	0.721392	0.630894	0.842694	0.827491	0.784176	0.600973	0.472894	0.537905	0.544237	0.670439	0.589024	0.447674	0.613362	0.544306	0.505624
	6d
	Intracellular calcium Fluo3-AM
	minutes	PTV
	0	0μM										0.1μM										0.5μM										1.0μM
	3	1	1	1	1	1	1	1	1	1	1	1	1	1	1	1	1	1	1	1	1	1	1	1	1	1	1	1	1	1	1	1	1	1	1	1	1	1	1	1	1
	6	1.04679	0.967699	0.850925	1.07134	1.09808	0.861154	0.954017	1.14154	1.15981	0.963941	1.26452	0.876082	1.06787	1.10991	1.07745	0.965545	0.858073	0.816313	1.26948	1.0612	0.904923	1.0243	1.01404	1.05551	0.928729	1.00634	0.986983	1.00737	0.998877	0.958981	0.945392	0.993879	0.979576	1.01432	0.972423	0.982649	1.10766	1.05485	0.94961	1.1259
	9	0.986898	0.990631	0.809241	1.04871	1.06927	0.809337	0.890446	1.07747	1.39006	0.965669	1.16002	0.953013	0.962015	1.01217	0.993982	0.960607	0.824429	1.01318	1.06043	0.940107	0.925502	1.00931	1.01327	1.02103	0.931474	1.02707	0.950187	1.00607	0.975269	0.986992	0.978624	0.984187	0.979772	1.02655	0.906821	0.988708	1.0716	1.18271	1.03348	1.02998
	12	1.04542	0.879041	0.747565	1.03232	1.0577	0.843002	0.987565	1.1202	1.23356	1.03848	1.18228	0.994663	1.00908	1.05625	1.17322	1.10784	0.857783	0.822606	1.3596	1.05452	0.925987	0.95622	1.05484	1.01195	0.996484	0.974309	0.965943	0.999366	0.980336	0.95866	0.93192	0.989799	1.04006	1.01119	0.992743	1.06527	1.13718	1.01126	0.948959	1.01199
	15	0.972867	0.958679	0.81833	0.994123	1.04815	0.770802	0.925105	1.14512	1.34483	0.983447	1.05335	0.94231	0.975356	1.01469	1.05117	1.11475	0.92125	0.82349	0.981786	0.942373	0.997965	0.971215	0.996827	1.05591	0.948013	1.04721	0.99794	1.00312	0.967574	0.979877	0.950781	0.978704	1.05636	1.04191	0.921335	1.03443	1.1134	1.08391	1.07932	0.990807
	18	1.06071	0.889974	0.868008	1.10437	0.937084	0.825404	0.977484	1.18477	1.07285	0.938914	1.16506	0.895918	0.952981	1.10473	0.963204	0.924697	0.924324	0.881722	0.998074	0.921826	0.974915	1.01319	0.983403	1.04194	1.00648	0.979887	0.956718	1.01783	0.984846	0.984676	1.04365	0.997705	0.96249	1.01614	0.959652	0.983475	1.13457	1.08282	1.07867	1.06595
	21	1.08013	0.9477	0.873142	0.990996	1.09896	0.86141	1.16371	1.12653	1.20645	1.00255	1.09668	0.935369	1.04007	1.13682	1.14543	0.963098	0.843599	0.882019	1.1367	0.999964	0.94545	1.00872	0.980692	1.04241	0.928966	1.03176	0.974571	0.99506	0.972076	0.9793	0.984372	0.978449	0.977219	1.02134	0.988969	1.05288	1.08126	1.13367	1.07152	1
	24	1.00166	0.913507	0.776705	1.00457	1.07375	0.889231	0.999118	1.20773	0.985488	0.933914	1.17937	0.983174	0.94287	1.15315	0.999185	0.978953	0.83323	1.0074	1.2484	0.937071	0.994535	0.964932	0.98122	1.05587	0.957126	1.01865	0.957841	1.01078	0.981598	0.985512	0.949165	0.975516	0.962883	1.03644	0.932365	1.10273	0.930494	1.02397	1.08355	1.13469
	27	1.22131	0.960972	0.875953	1.09469	0.988772	0.874557	0.982977	1.12172	1.30496	1.09459	1.24219	0.97728	1.04323	1.00115	1.16774	1.00607	0.906595	0.858968	1.39555	1.06354	0.950423	0.982668	1.0327	1.01265	0.936049	1.02509	0.958611	1.01426	1.01261	0.946592	1.00054	0.994644	1.04163	1.07366	1.02845	1.04049	0.940946	1.04613	1.07087	1.14588
	30	1.12757	0.959703	0.824951	0.995173	1.03459	0.886202	0.986966	1.0213	1.03899	0.936903	1.11827	0.937645	0.977302	1.05624	1.14647	0.927381	1.0045	0.909055	0.939124	0.982249	0.999323	0.952914	1.05543	1.04924	0.927438	1.04213	0.968927	0.993403	0.981045	0.980011	1.00126	0.996685	0.984682	1.02577	1.03599	1.06004	1.07526	1.0178	1.18563	1.14349
	33	1.05183	0.993218	0.916894	1.08848	0.963684	0.860609	0.920847	1.06865	1.01332	0.94681	1.02288	0.850903	0.992398	1.13755	1.19711	1.03568	1.04088	0.952234	1.31592	1.10682	0.869932	0.995739	1.00587	1.0331	0.938035	1.02031	0.975251	1.00415	0.982511	1.00549	1.04868	0.984953	0.982718	1.05362	1.01509	1.09832	1.05592	1.12423	1.14499	1.14428
	36	1.00431	0.95924	0.795561	1.00611	0.969561	0.774251	0.924104	1.11552	1.09935	0.957208	1.18414	0.904501	0.971734	1.21323	1.17392	1.04881	1.04417	0.945019	0.952984	1.09742	1.00412	1.01236	0.981344	1.04927	1.00969	1.04373	0.976384	1.00614	0.984081	0.959367	0.989043	0.992731	0.951296	1.04086	0.972714	1.07408	1.08832	1.10461	1.09168	1.06555
	39	1.14151	0.881991	0.998981	1.04742	1.00208	0.871085	0.937014	1.21445	1.33844	1.02142	1.02115	0.964678	1.05125	1.02954	1.04693	1.03138	0.961399	1.05015	1.28877	0.883545	0.876996	1.00921	1.04746	1.01165	0.931389	0.999156	0.987117	1.00005	1.00814	0.966613	1.03557	0.977047	0.939513	1.09422	0.992453	1.07601	1.09119	1.04395	1.07835	0.980416
	42	1.12893	0.938752	0.826293	1.04655	0.985971	0.812412	1.12109	1.21087	1.07342	1.01834	1.10023	0.976292	1.03463	0.994659	1.14083	0.978825	1.03645	0.961193	1.23717	0.875896	0.959485	0.979156	1.01686	1.02654	0.963187	1.04705	1.00131	0.978483	0.973051	0.949307	1.01168	0.975389	1.01669	1.05049	1.05747	1.10796	1.14162	0.979295	1.02861	1.03357
	45	1.19363	0.941176	0.953055	1.0728	1.01912	0.802163	0.925531	1.0461	1.2043	0.98363	1.26348	0.877051	0.952192	1.01085	0.988869	1.02862	0.930684	0.819318	1.06732	1.03967	0.964571	1.00817	1.01924	1.00777	0.950061	0.979414	0.991293	0.978045	0.975404	0.984679	1.04814	0.992604	1.03162	1.06637	0.963425	1.18728	1.10478	1.05194	1.08908	1.14349
	48	0.987637	0.903481	0.817837	1.01639	0.960921	0.857119	0.973984	1.0951	1.33863	1.03444	1.24963	0.828664	0.993768	1.18617	1.02082	1.13097	1.05197	0.797723	1.32545	0.866283	0.896172	0.98928	1.03927	1.00979	1.00478	1.00426	0.95786	0.992116	0.967435	0.947797	1.06107	0.990946	0.912804	0.978917	0.991001	1.07436	1.05905	1.11733	1.10273	1.15388
	51	0.957662	0.947807	0.866138	0.959948	1.09997	0.810208	1.05089	1.12375	1.35866	1.06432	1.09675	0.835017	1.01612	1.05071	1.18116	1.01618	0.975426	1.04574	1.29582	0.872335	0.985101	1.01867	1.04063	1.0147	0.92843	1.04749	0.961368	0.996046	0.982715	1.01171	0.999461	0.978449	0.950118	1.03488	0.981712	1.12531	1.10896	1.06175	1.03511	0.965228
	54	0.989252	0.970395	0.804127	1.10346	1.10041	0.760072	1.02003	1.09589	1.36066	1.01554	1.0813	0.881414	1.07422	1.16093	1.13	1.06027	0.838663	1.00635	1.13738	0.948269	0.986918	0.953661	0.995659	1.04629	0.952862	1.04726	1.00334	1.00113	0.990595	1.00093	1.0688	0.996685	0.97663	1.02525	1.02235	1.0515	1.10034	1.16164	1.07282	1.07994
	57	1.11368	0.884008	0.786472	1.10275	1.00029	0.763229	1.04076	1.04859	1.31694	1.0921	1.1181	0.945159	0.970126	1.07519	1.204	1.13059	0.932553	0.85408	1.34455	0.909665	0.935212	0.961694	1.0339	1.00375	0.926138	1.03204	0.976825	1.01758	0.98589	1.01209	1.04383	0.988268	0.956991	1.01405	0.992453	1.14431	1.08518	1.03088	1.02926	1.07914
	60	1.0662	0.937735	0.74757	1.00014	0.961192	0.810721	0.910425	1.10863	1.24242	0.959474	1.24778	0.882676	1.05163	1.05357	1.03089	1.11597	1.02652	0.961438	0.95342	1.08753	1.00426	0.957484	0.979413	1.00968	0.930094	0.987837	0.974006	1.00903	1.01052	0.985394	0.990659	0.997832	0.95326	1.02941	1.11727	1.11071	1.10583	1.162	0.995448	1.13429
	63	1.1762	0.884876	0.864994	1.01886	1.0097	0.778313	1.0688	1.15745	1.2133	1.0496	1.11367	0.955906	0.957388	0.992738	1.11769	1.03145	0.986422	0.793186	1.02482	0.925219	0.96164	0.984102	0.981723	1.021	0.927825	1.03422	0.952289	1.00538	0.969381	0.953943	0.993892	0.999745	1.03005	1.04659	1.0061	1.08455	1.15025	1.13258	1.05624	0.974021
	66	1.03588	0.981815	0.965293	1.0374	1.08661	0.882246	0.991935	1.15882	0.97182	1.01703	1.0373	0.871368	1.04011	1.01165	1.19725	1.01217	0.83204	0.925721	1.33257	0.855564	1.00229	0.954538	0.995862	0.998215	0.962486	0.973991	1.00438	0.990305	1.00917	0.939497	0.972696	0.996812	0.934603	1.03436	1.06096	1.1669	1.09119	0.984744	1.14304	1.05995
	69	1.14163	0.925914	0.792803	1.10198	1.0395	0.792845	0.970851	1.15205	1.03036	1.01125	1.20334	0.951761	1.00534	1.19282	1.02145	1.06175	0.930636	0.869909	1.0294	0.849749	0.869502	0.955138	0.980786	0.996404	0.992111	1.02966	1.00085	0.985437	0.99921	0.968324	0.957427	0.990564	0.940495	1.03149	1.01364	1.15616	1.10792	1.08645	1.00618	1.09952
	72	1.18631	0.892103	0.8643	0.985427	0.921327	0.842427	0.988939	1.09929	1.27754	1.05539	1.26577	0.859696	1.04734	1.09809	1.0281	0.942962	1.02024	0.940155	1.23049	1.1044	0.943831	0.970617	1.0564	1.0296	0.963689	1.0489	0.958286	0.996096	1.00473	0.945079	1.01132	0.986483	0.970542	1.05492	1.00958	1.14156	1.21845	1.02397	1.04941	1.10192
	75	0.985154	0.989384	0.915733	1.05255	1.02617	0.774486	1.18368	1.08981	1.16898	1.03025	1.08271	0.939241	0.957048	1.21557	1.02305	0.926308	0.878083	1.04994	1.04834	1.08727	0.978861	1.01613	0.978346	1.01764	0.987799	1.01879	0.986063	0.983727	1.0053	0.962821	0.954554	0.973093	0.954438	1.08173	1.01538	1.1187	1.1168	1.13585	1.04064	1.07554
	78	0.997765	0.888804	0.860958	0.990056	0.922092	0.770111	0.978196	1.21319	1.27481	1.05372	1.02912	0.973924	1.003	1.06594	1.23056	1.06085	1.0439	1.00969	1.30266	1.01	0.896212	0.976778	1.01307	1.05493	0.937936	1.02937	0.999115	0.987295	0.981316	0.974455	0.960481	0.998852	0.914375	1.07366	0.985196	1.07133	1.13535	1.06466	0.944083	0.982414
	81	1.07045	0.984612	0.845652	1.07254	0.939021	0.826139	1.09092	1.07524	1.2738	1.04087	1.10633	0.938888	1.06584	1.21254	1.23365	0.931874	0.92464	0.826242	1.12491	1.09509	0.991998	0.966891	1.05618	1.02018	0.981645	1.05265	0.972709	0.995259	0.973677	0.951956	0.929765	0.999107	0.939316	1.06923	1.06096	1.14266	1.10504	1.09771	0.963914	1.08953
	84	1.0226	0.884639	0.863024	1.10346	1.10399	0.854845	1.15503	1.19903	1.29308	1.00041	1.11268	0.994607	1.03623	0.96143	1.21017	1.09211	0.835986	1.05278	1.14276	0.876744	0.866009	0.993826	1.00371	1.01374	0.992475	1.03252	0.977275	1.00921	0.990245	0.946764	0.946111	0.988523	0.946975	1.05726	1	1.06803	1.20355	1.05994	0.947334	0.979616
	87	1.05709	0.909301	0.795818	0.997175	0.964874	0.820044	1.17821	1.03041	1.30522	1.08415	1.07568	0.955515	1.03363	1.02768	1.09608	1.0787	0.902041	0.955124	1.28759	0.997057	1.0034	0.98128	1.03567	1.00463	0.963615	0.986548	0.959489	0.978112	0.992098	1.00734	0.986707	0.98508	1.01198	1.11973	0.974456	1.16524	1.12804	0.944788	1.07217	0.990407
	90	0.938384	0.934022	0.919913	1.07025	1.03856	0.817861	0.99829	1.22366	1.23447	1.01232	1.12857	0.823117	1.01327	1.03969	1.15665	0.935199	0.830526	0.802062	0.927408	0.955164	0.868649	0.970449	0.98543	1.03861	0.989488	1.05698	1.00168	1.00721	0.987569	0.952155	0.963535	0.986993	0.932247	1.16528	0.992162	1.10741	1.19206	1.06684	1.09688	0.968825
	93	0.979881	0.919855	0.864493	1.10046	1.03089	0.863456	0.920899	1.15599	1.39558	1.09963	1.02923	0.958332	1.06329	1.20524	1.20476	0.970066	0.866985	0.862283	1.29104	1.10435	1.00037	0.97977	1.00007	0.998647	0.979333	1.0192	0.998063	1.00091	0.99158	0.972768	0.942698	0.976537	0.985664	1.08199	0.986357	1.07243	1.20172	1.04722	1.01755	1.10392
	96	1.09768	0.982166	0.975869	0.953535	0.980187	0.839583	1.18549	1.13697	1.40236	0.965639	1.09825	0.850775	0.96434	1.04605	1.1976	0.938792	0.890388	0.893672	1.0676	0.902963	0.8994	1.02455	1.04391	1.04818	0.969166	0.982858	0.954337	1.00938	0.977558	0.959549	0.98078	0.995409	0.996858	1.06012	1.00058	1.14569	1.16514	0.982201	1.03641	1.00999
	99	1.19958	0.989268	0.965995	1.10549	0.921686	0.905355	1.06773	1.15724	1.32511	0.956484	1.0921	0.884651	1.01552	1.12955	1.05439	0.929071	0.860982	0.821586	1.06841	1.0823	0.945375	1.02622	0.97792	1.02886	0.984198	0.976969	1.00642	1.01549	0.982245	0.96325	1.02928	0.996047	0.986253	1.1153	0.956749	1.16277	1.15809	1.0385	0.985046	1.03677
	102	1.02363	0.907297	0.968576	0.947975	0.935275	0.83664	1.02431	1.08899	1.25268	1.02476	1.20046	0.886042	0.938564	1.05789	0.958388	0.960153	0.883955	1.00985	1.34379	0.993456	0.953322	0.979954	0.978161	1.03659	0.993695	1.03317	0.982694	1.00095	1.01304	0.962821	0.946829	0.996047	0.94403	1.07756	1.02293	1.07271	1.08597	1.04504	0.95026	1.06075
	105	0.998783	0.99913	0.961201	1.01046	1.04326	0.764719	1.00029	1.17695	1.21832	0.955762	1.22262	0.999008	1.05782	1.17739	1.08188	0.930349	0.946203	0.892847	1.10747	0.96945	0.885434	0.979846	1.00534	1.0249	0.92632	1.05664	0.980566	0.978332	0.972831	0.969554	0.955811	0.998215	0.906716	1.09084	0.977358	1.2509	1.21374	1.02833	1.14402	1.03597
	108	1.03863	1.00571	0.797531	1.01131	1.00838	0.869582	1.04728	1.06237	1.29603	1.10323	1.06585	0.866739	0.988879	1.22757	1.17257	1.10582	0.97898	0.798897	1.2314	0.864781	0.932605	0.955888	1.02063	1.00327	0.965017	1.04754	0.969638	1.01425	1.01602	0.997009	0.992994	0.982275	0.943244	1.04893	1.0119	1.16745	1.20382	0.912459	1.15767	1.08313
	111	1.13405	0.942413	0.912609	1.07975	0.980417	0.763765	0.991247	1.14038	1.36863	0.998322	1.14987	0.915332	1.03952	1.21268	1.13125	1.12517	0.906079	1.05143	1.29189	0.954621	0.972834	0.999094	1.03711	1.01303	1.00986	1.04295	0.970121	0.985395	1.01095	0.996034	0.993533	0.98406	0.930479	1.11687	0.954426	1.08703	1.21923	1.04323	1.1567	1.11151
	114	0.985206	0.989421	0.989532	1.04802	1.05339	0.862363	1.15643	1.19924	1.16254	0.958997	1.10947	0.833351	0.974367	0.96197	0.991393	1.08703	1.05805	0.804508	1.29258	1.06395	0.901786	0.981577	1.0492	1.00262	0.931019	1.04878	0.996928	1.01419	0.973402	0.995524	1.01868	0.998725	0.963865	1.06533	0.928302	1.22033	1.14398	1.00109	1.13231	0.914468
	117	0.996591	0.953723	0.969016	0.950046	1.0469	0.788947	0.949316	1.05835	1.29812	1.03569	1.12349	0.871361	0.937946	1.01361	1.12786	0.940975	0.86615	0.875975	0.979919	0.997977	0.996237	0.985333	1.01569	1.05482	0.998721	1.05768	0.974832	0.981803	0.968217	1.00748	0.977007	1.00191	0.97172	1.10541	0.954717	1.3225	1.13614	0.925899	1.15995	1.01079
	120	1.02705	0.9755	0.776696	1.03194	0.989214	0.757666	0.916182	1.08323	1.2308	1.05399	1.03405	0.920179	0.985428	1.13654	1.21051	0.99639	0.995064	0.852397	1.39236	1.07599	0.989027	0.955769	0.989883	1.03509	0.975701	0.976183	0.968003	0.985887	1.01257	0.992182	0.965511	0.993114	0.963668	1.1265	0.996226	1.2867	1.08963	0.976026	1.05787	1.09832
	123	1.20001	0.989577	0.764504	1.06077	0.975334	0.882871	1.00645	1.07727	1.17998	0.937789	1.24476	0.843317	0.987356	1.03729	0.996026	0.952059	1.00787	0.985685	1.14867	0.89725	0.988643	1.0137	1.00484	1.02397	0.930206	1.02163	0.975799	1.00235	0.969397	0.968969	0.984911	0.993241	0.872152	1.09006	1.02322	1.22418	1.10243	0.962587	1.26658	1.1211
	126	1.25271	0.917665	0.860381	0.986843	1.02776	0.880709	1.09235	1.20722	1.06176	1.03017	1.22369	0.877352	1.02503	1.20522	0.966342	0.954666	0.940659	0.807466	0.978523	0.925585	0.909885	1.01492	0.996719	1.02842	0.95239	1.02514	0.97718	1.00919	0.978541	0.990186	1.01599	0.992349	1.00255	1.12077	1.06589	1.1344	1.06402	0.930258	1.04226	0.98761
	129	1.20661	0.972381	0.844364	1.09983	1.03409	0.889137	1.10249	1.02197	1.18108	0.955474	1.1314	0.987073	0.974025	1.03954	1.04033	1.00881	0.944624	1.00921	1.29795	0.923283	0.963776	0.969594	1.05023	1.00507	0.947173	0.975859	0.957823	1.0148	0.973483	0.966234	0.964433	0.981255	0.974666	1.09943	1.06125	1.19499	1.15182	0.936796	1.09883	0.960432
	132	0.9876	0.925374	0.901253	1.06979	1.08072	0.7879	0.892121	1.12819	1.27179	1.07483	1.0837	0.962995	0.977691	1.17321	1.22582	0.963381	0.880316	0.865596	1.28303	1.03572	0.927353	0.959194	0.994195	1.04212	0.929093	1.01177	0.984932	1.00542	0.966771	0.996188	1.01006	0.987121	0.989002	1.05258	1.03338	1.29055	1.07316	0.960407	1.20969	1.02038
	135	1.1213	0.999053	1.0011	1.05244	1.09455	0.761439	0.995297	1.15711	1.3718	1.08458	1.15589	0.950298	0.998151	1.13602	1.12942	1.08166	1.00058	0.987703	1.31364	1.05731	0.963001	0.958206	1.0554	1.03727	0.977059	1.01853	0.997696	1.01198	1.00503	0.951982	1.00108	0.999362	0.901414	1.12259	1.00493	1.20821	1.11941	0.893934	1.08387	0.973621
	138	1.08693	0.974479	0.873157	1.06732	1.03026	0.800836	0.895775	1.02531	1.3593	1.01143	1.252	0.875467	0.975583	1.03102	0.936997	0.958191	0.935786	0.950605	0.99692	0.860542	0.874772	1.02753	1.02208	1.00871	0.962812	0.984296	1.00401	1.01199	0.994525	0.963269	1.01473	1.00127	0.984093	1.08225	0.918722	1.23327	1.1398	0.952416	1.05917	1.09393
	141	1.11142	0.948149	0.934743	0.985549	1.10438	0.911272	0.896558	1.01732	1.0317	1.00055	1.0062	0.889474	0.968705	0.995225	1.07859	1.03374	0.947841	0.879961	1.32161	0.923103	0.945929	1.00497	1.03771	1.00371	0.927765	1.04459	0.959912	0.983138	0.984093	0.976757	1.01078	0.999362	0.92282	1.04581	0.872859	1.13467	1.09642	0.884853	1.06469	0.940847
	144	1.00433	0.893497	1.00028	0.952848	0.959347	0.817713	0.973556	1.16801	1.22199	1.04854	1.17863	0.915507	1.0574	1.20132	0.951247	1.03628	0.88348	0.934059	1.10048	1.05228	0.902506	1.02413	1.03791	1.04713	0.97239	1.04579	1.00795	1.0148	1.00402	0.997029	0.950781	0.976537	0.942655	1.02343	0.991582	1.21482	1.14946	1.02833	1.11346	0.900479
	147	0.974449	0.937891	0.75065	1.10062	1.03611	0.833732	0.900961	1.1105	1.3343	0.990025	1.2663	0.952502	0.985033	1.03002	0.935053	0.955939	0.978043	1.04992	1.21342	1.0627	0.944353	1.00832	0.995229	1.00441	0.984085	1.04773	0.953984	0.994398	1.01113	1.00886	0.95599	0.984315	0.996072	1.01249	0.945428	1.22033	1.19989	0.888122	1.08583	0.989209
	150	1.08962	0.932566	0.826332	1.03996	0.923321	0.755971	0.966183	1.02344	1.34678	1.00182	1.01885	0.878537	0.98458	1.13753	1.11485	1.12827	0.859178	0.836801	1.1945	0.979626	0.963899	0.990974	1.03356	1.01438	0.973676	1.02913	0.980017	0.978971	0.988466	0.977739	0.99012	0.971563	0.972898	1.0151	0.987228	1.21564	1.15678	0.956411	0.954811	0.981615
	153	1.14641	0.951255	0.753772	1.04234	1.02795	0.901605	1.09432	1.04929	1.23608	0.957672	1.10797	0.954142	1.02226	1.14776	1.21554	1.06407	0.995156	0.804594	1.20782	1.07303	0.895873	0.985592	1.03814	1.04232	0.952268	1.05514	0.955118	1.01565	0.9835	0.98828	0.949165	0.94657	0.981736	1.08043	0.921335	1.16938	1.15704	0.870687	1.0894	0.92526
	156	0.97592	0.938943	1.0018	1.02277	0.955245	0.773642	1.10621	1.14205	1.25326	1.10285	1.146	0.931734	1.046	1.14238	1.20398	0.971704	0.95975	0.835554	1.2412	1.06552	0.983083	0.964854	1.01473	1.00842	0.933902	1.04581	1.00667	0.979273	1.00541	0.972969	0.973594	0.929992	0.929104	1.08667	0.9582	1.17709	1.08884	0.925899	1.09948	0.946842
	159	1.13082	1.00586	0.802306	1.07729	1.06972	0.882805	1.16769	1.03806	1.18312	1.05257	1.05289	0.997339	0.963008	1.10067	1.05479	0.949888	1.02444	0.856111	0.965014	0.866876	0.938443	0.958401	1.05135	0.994841	0.924274	1.05049	0.954857	0.998374	0.994921	0.992799	0.955272	0.950778	1.03771	1.06611	0.94688	1.20077	1.24405	0.925536	1.0946	0.97522
	162	1.18125	0.998084	0.754171	0.952967	1.0654	0.840466	0.994629	1.18307	0.982139	1.08528	1.01912	0.889243	1.03987	1.12475	1.10601	1.11835	0.891719	0.846555	1.24276	0.932236	0.886798	0.980476	0.991069	0.996117	1.0023	0.995412	0.968658	1.0035	0.980935	0.978387	0.977546	0.953328	0.953457	1.08121	0.938752	1.11402	1.17376	0.880857	1.04779	0.964029
	165	0.99508	0.996482	0.866238	0.988632	1.06383	0.90822	0.934795	1.14733	1.40315	0.975418	1.01487	0.917991	1.07064	1.09827	0.976451	1.09527	0.928789	1.01558	1.12335	0.924374	0.982079	1.00976	0.995382	1.0549	0.959483	0.985552	0.988924	0.987473	1.00413	0.981696	0.968744	0.918643	1.03221	1.0976	0.967489	1.16993	1.15521	1.01126	1.14174	0.975619
	168	0.930781	0.950505	0.93829	1.02598	1.04884	0.813009	1.16291	1.17394	1.31793	1.06103	1.22904	0.998618	0.988503	1.16152	1.19302	0.982313	1.03308	0.998702	0.972916	1.05363	0.930108	0.996412	0.980762	1.01727	0.95248	0.974037	0.956578	0.987897	1.01679	0.998606	0.985989	0.919026	0.984682	1.06611	0.849347	1.15533	1.22446	0.915729	1.02276	0.957634
	171	1.17911	0.952717	0.774615	1.07358	0.980301	0.824533	1.13757	1.11505	1.24914	1.06619	1.2531	0.954968	1.03495	1.10913	1.17335	0.935914	0.844661	1.00975	0.920097	1.0779	0.924612	1.02801	1.02639	1.04566	0.930464	1.03862	0.967237	0.999531	1.01337	0.947302	0.998922	0.895945	0.966221	1.12936	0.954426	1.14844	1.15208	0.927352	1.20156	0.986011
	174	1.04719	0.880305	0.793847	0.971932	1.09784	0.76989	1.15411	1.22165	1.30486	0.974058	1.07707	0.905965	1.03408	1.08681	1.06813	0.948635	0.853917	0.806735	1.38803	0.8589	0.876895	0.96404	1.03115	1.04512	0.989292	1.01243	0.952674	0.989189	1.01667	0.983032	0.954913	0.94708	1.00471	1.11973	0.93672	1.14266	1.23961	0.944061	1.07055	0.942846
	177	1.00969	1.00693	0.814043	0.974974	0.984615	0.853955	0.907487	1.17573	1.05605	0.949822	1.21526	0.952443	0.982468	1.06135	1.07146	1.04184	1.0568	0.816068	1.11213	0.966962	0.937683	0.9771	1.03274	0.994191	0.966269	1.01906	0.973698	1.01417	0.996502	1.00971	0.991018	0.925784	1.04006	1.08693	1.00174	1.24374	1.27018	0.927352	1.12711	0.943245
	180	1.16207	0.896693	0.982037	1.08889	0.94805	0.89288	0.894684	1.20174	1.12769	1.00627	1.11499	0.825988	0.965024	1.05038	0.936158	1.03791	1.02474	0.910614	1.23753	0.93339	0.943096	0.994968	1.00232	1.03771	0.980145	1.05724	1.00327	0.996501	0.989597	0.992495	0.965511	0.906401	0.977612	1.06195	0.892017	1.09006	1.17141	0.948783	1.05722	0.913269
	183	0.932013	0.951387	0.838294	0.944714	1.03204	0.870458	1.05221	1.19084	1.17191	1.02852	1.20602	0.84619	1.04032	0.991324	0.949712	1.11686	0.910797	0.992168	0.978733	0.954636	0.90556	0.959532	1.05197	1.03866	0.936457	1.055	0.960462	0.991319	1.01164	0.939158	0.99982	0.908059	0.93205	1.03956	0.910305	1.17268	1.20747	1.00872	1.18758	1.002
	186	1.17625	0.884908	0.779683	1.06064	0.945183	0.847076	1.08467	1.07896	1.19953	0.964555	1.12854	0.987424	0.937948	1.11646	1.10626	0.964648	0.839482	0.860165	1.15545	0.879966	0.878956	0.998506	1.02372	1.02928	0.958562	1.00503	0.955114	1.01532	0.988637	0.9493	1.02982	0.965187	0.936567	1.02499	0.97881	1.17929	1.23648	0.904468	1.22887	0.980815
	189	1.23091	0.902072	0.858178	0.97045	1.00333	0.896165	0.963794	1.04857	1.01253	0.972506	1.04292	0.8382	0.981292	1.01399	1.15403	1.12345	0.989201	1.00957	1.1769	0.937032	0.917488	0.998561	1.00787	1.00445	0.977715	1.0352	0.957638	1.00416	0.978656	0.96036	1.0406	0.916986	1.02219	1.07939	0.890856	1.12366	1.20146	0.960044	1.17783	0.93725
	192	1.20072	0.880485	0.887446	0.978304	1.10385	0.876653	0.953178	1.13927	1.12203	1.01277	1.03215	0.960429	1.07016	1.13687	0.967294	0.973969	0.987922	0.808201	0.969248	0.912534	0.910921	0.969045	1.01689	1.00962	0.922866	1.00516	0.958945	1.01264	1.00781	1.00363	0.952398	0.94759	0.92498	1.08641	0.941654	1.15671	1.28978	0.915365	1.19571	0.939648
	195	1.11993	0.97616	0.966354	1.06731	1.04956	0.778167	1.04543	1.06058	1.03998	1.08917	1.23778	0.885601	0.969459	1.21165	1.01111	1.12513	0.946715	0.826483	1.09932	1.04225	0.974022	0.957573	1.03945	1.04941	0.927581	0.988763	0.95566	0.990202	1.0143	1.00737	0.990479	0.919408	0.958366	1.06299	0.925399	1.19609	1.25581	0.934617	1.20026	0.979616
	198	1.08839	0.997446	0.762187	0.964372	0.999481	0.866412	0.942799	1.11798	1.22447	0.965326	1.00462	0.946723	0.973674	0.960579	1.04486	1.13817	0.93244	0.860084	1.28896	0.889354	0.903976	1.01803	1.04629	1.01215	0.948239	1.03544	0.980355	0.981648	1.01083	1.0027	0.996767	0.930375	0.978201	1.10671	0.929753	1.12779	1.24196	0.838722	1.20416	0.874101
	201	1.24033	0.952654	0.973515	0.959393	0.982325	0.860463	0.940346	1.21198	1.03819	1.00703	1.20604	0.994659	0.969041	1.01223	1.02976	1.02251	0.899987	0.85383	1.34991	0.896176	0.937697	0.970958	1.02895	1.00979	0.977998	1.01966	0.992187	1.00571	0.994951	0.996838	1.02335	0.942489	0.963865	1.07132	0.985196	1.06417	1.28482	0.917544	1.08485	0.964029
	204	1.06005	0.93334	0.936977	1.00936	1.08973	0.762878	1.05475	1.05041	1.31777	0.989512	1.16322	0.864867	1.05997	1.22917	1.09705	1.09221	0.971669	1.04778	1.27134	1.10166	0.960538	0.981929	1.0551	0.996171	1.00751	0.983376	0.984092	0.985052	0.987641	0.948248	1.02748	0.93267	0.977416	1.13457	0.932075	1.05728	1.24275	0.958227	1.19961	0.995204
	207	1.16335	0.985281	0.887666	1.10478	0.980303	0.820106	1.16556	1.06494	1.3484	1.056	1.09991	0.886389	0.982559	0.966719	0.989574	1.01872	0.948355	0.865932	1.16447	0.842716	0.871531	0.984583	0.999754	1.00181	0.978352	0.980716	1.00636	1.00087	0.985311	0.951808	1.02371	0.922596	0.995483	1.12546	0.911466	1.15202	1.3538	0.936796	1.23602	0.988809
	210	0.923399	0.901388	0.887099	0.963994	0.91625	0.811983	1.15154	1.1144	1.02684	0.959285	1.21745	0.912442	1.02257	1.16635	1.13986	1.10961	0.857112	0.826012	1.35493	0.933375	0.895859	0.958967	1.05163	1.00096	0.989118	1.03002	0.968378	1.00482	0.966871	0.941994	1.02623	0.934966	0.965239	1.12702	0.955298	1.22088	1.24379	0.902652	1.1814	0.914868
	213	1.15015	0.997764	0.972573	1.00658	1.01498	0.823627	1.08284	1.01327	1.18606	1.08754	1.14515	0.913772	1.03418	1.20612	1.16919	1.01448	0.907735	1.01498	1.06874	0.919416	0.881341	1.01596	1.04344	1.02115	0.964149	1.02627	0.981252	1.00423	1.00209	0.953506	0.998922	0.940194	0.956009	1.0721	0.903629	1.07987	1.2728	0.968398	1.14824	0.920064
	216	1.07025	0.962557	0.878738	1.08999	0.974746	0.877158	1.10339	1.11407	1.2211	0.990191	1.22193	0.896252	0.960537	1.10867	0.950228	1.03972	0.889029	0.827733	1.04242	0.977786	0.988456	0.964472	1.02846	1.02422	1.00148	1.02299	0.95408	0.98311	0.991119	1.00076	1.00934	0.958046	1.01846	1.06403	0.853701	1.09474	1.25398	0.893934	1.19506	0.910871
	219	1.24439	0.933636	0.83504	1.09686	1.00255	0.860814	1.00924	1.03269	1.11743	0.95598	1.07039	0.864404	1.04855	1.23181	0.945794	1.00615	0.921146	0.821542	1.32971	1.01805	0.945963	0.961421	1.03724	1.0427	1.0015	1.00713	0.995054	1.00937	1.0018	0.939733	1.02102	0.925147	1.00196	1.11921	0.908273	1.11539	1.30651	0.956048	1.20254	0.960032
	222	1.01891	0.882006	0.828239	1.01053	1.05409	0.789823	0.875035	1.07017	1.0677	0.992208	1.17131	0.980361	0.998934	1.02766	1.04609	0.974616	0.854965	0.884922	0.983837	0.954786	0.935025	0.971496	1.05405	1.00279	0.941137	1.05675	0.962048	0.976913	1.01154	1.00921	1.02425	0.927952	0.956599	1.10463	0.879536	1.18094	1.26705	0.880131	1.32315	0.938449
	225	1.15701	0.980748	0.898227	0.994787	1.02992	0.847019	1.02469	1.01335	1.24459	0.991646	1.07468	0.926192	1.03088	1.05029	0.952357	0.933347	0.888447	0.974196	1.33382	0.992629	0.927677	0.953444	1.00699	0.998534	0.979864	0.974451	0.988399	0.981025	0.982112	1.00389	0.996767	0.905891	0.94403	1.15877	0.889114	1.09336	1.33917	0.908463	1.19408	0.919265
	228	1.08919	0.998018	0.845447	1.07318	1.06104	0.884646	0.99781	1.21157	1.14055	0.987902	1.06073	0.875558	1.06132	1.101	1.11386	1.09333	0.958975	1.03914	1.14168	1.06921	0.909119	0.957768	0.988294	1.0004	0.996088	1.02498	0.977424	0.991443	0.974104	0.977516	1.05173	0.898495	1.04301	1.13326	0.92627	1.10355	1.28221	0.981838	1.11476	0.910472
	231	1.23763	0.884961	0.851064	1.04184	1.03289	0.78053	1.01179	1.02418	1.08469	0.964909	1.07091	0.831452	0.947361	1.04148	0.946401	1.05239	1.01178	1.04922	1.24762	1.07719	0.983192	0.960287	1.04919	1.02232	0.972733	1.05013	0.981717	0.990667	0.971274	0.963766	1.04275	0.938791	0.944226	1.17673	0.89463	1.12724	1.1931	0.903378	1.23212	0.914868
	234	0.960621	0.884163	0.846261	1.00608	1.10278	0.838155	0.908707	1.17283	1.20205	1.09964	1.17572	0.902793	1.06325	1.23398	1.12181	1.13878	1.0195	0.803624	1.05267	0.969815	0.903292	0.980468	0.991905	1.04299	1.01174	1.02087	0.960133	1.01462	0.99052	0.964257	1.04311	0.893012	1.02298	1.18037	0.930624	1.1377	1.3214	0.853614	1.21717	0.941647
	237	1.01146	0.898597	0.974405	1.02769	0.958281	0.859973	1.13857	1.17145	1.12218	0.971628	1.22653	0.824123	1.06129	0.984317	1.05018	0.954908	1.02537	0.956958	1.1038	0.95624	0.987991	1.00625	0.998487	1.01232	0.948269	0.977374	0.99102	0.996909	1.00871	1.00757	1.03503	0.943254	1.08523	1.16892	0.879536	1.16827	1.24667	0.928805	1.2461	0.984413
	240	0.930431	0.906416	0.91915	0.999551	1.05292	0.833588	0.958543	1.2175	1.15284	1.03944	1.25886	0.83414	0.993077	1.10666	1.07438	0.952649	0.91645	1.05713	1.29755	0.973826	0.90907	1.02583	1.0009	1.01505	0.949488	1.05516	1.00362	0.984277	0.981812	0.995406	0.999282	0.911502	1.00727	1.19235	0.887373	1.05866	1.28116	0.898656	1.19311	0.982014
	243	1.23823	0.929232	0.870878	1.05103	1.00245	0.793035	1.12079	1.0595	1.08072	0.972118	1.01479	0.986974	0.988272	1.04249	0.949707	1.12891	0.989829	0.859631	1.3923	0.887909	0.982107	0.955365	1.01513	1.01455	1.00147	1.02628	1.00046	0.999379	0.975108	0.954974	1.03269	0.918006	1.08739	1.14524	0.912627	1.20187	1.29788	0.879405	1.22497	0.995204
	246	1.20883	0.973964	0.902674	1.09257	1.02896	0.898822	0.922947	1.05353	1.40479	1.02036	1.14355	0.909122	1.03181	1.10585	1.00057	1.0006	1.05258	0.858244	1.10389	0.952277	0.923105	1.01464	1.04961	1.02702	0.982076	1.02555	0.954115	1.01057	1.01874	0.982888	1.00539	0.901556	1.00903	1.16033	0.917271	1.14707	1.26052	0.944424	1.31892	0.932454
	249	1.0571	0.887392	0.92205	1.09162	1.06062	0.861241	0.905002	1.2221	1.16678	1.05847	1.22645	0.885297	1.03178	1.05809	1.14908	0.936764	0.832465	0.966773	1.32777	1.06041	0.927732	1.01804	1.03573	1.02883	0.996433	1.04058	0.975663	0.989132	0.998316	0.952396	1.00305	0.904489	0.964257	1.17673	0.88476	1.01184	1.24353	0.908827	1.26658	0.93805
	252	1.05156	0.99303	0.771459	1.00968	0.982469	0.878344	1.124	1.01451	1.34766	1.07008	1.02594	0.945182	0.969898	1.02108	1.07391	0.971418	0.832711	0.957845	1.15061	0.868516	0.940596	1.01426	0.987736	1.04709	0.964791	1.03476	1.00675	1.0107	0.975636	0.985922	0.986168	0.925529	0.965829	1.14524	0.960522	1.03305	1.289	1.02361	1.25032	0.896483
	255	1.06984	1.0061	0.963095	1.07843	0.925649	0.76319	1.00443	1.136	1.31723	0.937643	1.13538	0.962746	0.959568	1.03977	1.23015	0.949028	0.885199	0.87465	1.02571	1.08836	0.921983	0.962221	0.999463	1.00899	0.932897	1.04213	0.971683	0.984204	1.00889	1.0048	1.05712	0.941979	1.01689	1.20849	0.897823	1.0661	1.28403	0.856157	1.23212	1.0048
	258	0.941786	0.892616	0.987305	0.996399	1.00088	0.883601	0.892376	1.21106	1.32884	1.08565	1.12656	0.951425	1.01248	1.18301	0.991422	0.98063	1.00897	1.01961	0.941582	0.999448	0.995413	1.01928	1.03049	0.995172	0.994806	1.05127	0.989934	0.998359	0.970255	0.940661	1.06413	0.883576	0.913393	1.19885	0.948331	1.03856	1.22054	0.811842	1.27178	0.881295
	261	0.991968	0.906578	0.981254	0.978955	1.02733	0.908658	0.964815	1.05741	1.13954	1.05248	1.22771	0.958003	0.947871	0.990583	0.976345	0.948527	0.872744	0.863942	0.916253	1.00026	0.974834	0.994681	1.02001	1.04747	1.00328	1.01357	0.954467	0.994242	0.971923	0.947907	1.05119	0.906019	0.929693	1.16606	0.853991	1.08648	1.28456	0.838358	1.26268	0.878897
	264	1.17717	0.885566	0.828974	1.02911	0.993517	0.786908	1.12744	1.06412	1.22032	1.05834	1.26127	0.844815	1.01916	1.13804	1.09788	1.1279	0.989219	1.0082	1.22761	0.919311	1.00297	0.995592	1.01327	1.03454	0.995287	0.995604	0.957847	1.0127	1.00168	0.997899	1.04886	0.905891	0.876277	1.14107	0.918142	1.07381	1.27097	0.891755	1.23927	0.907274
	267	1.07659	0.945168	0.835172	1.00479	0.938173	0.834681	0.99624	1.07108	1.22269	1.10754	1.10077	0.834256	0.994892	1.2247	1.07229	1.06657	0.85489	1.046	1.2107	0.918981	0.907836	0.986364	1.03709	1.0248	0.970795	0.97639	0.997311	1.00926	0.97502	0.981139	1.04131	0.899261	0.933032	1.11869	0.935559	0.973561	1.29684	0.850708	1.26333	1.01879
	270	1.08111	0.992238	0.875949	0.95709	1.10325	0.893095	1.11984	1.19291	1.16379	1.09529	1.19154	0.959531	0.960467	1.13938	0.959485	1.02402	1.01267	0.860044	1.16617	0.878782	0.912583	0.963347	1.03748	1.03874	1.0015	1.0053	0.991637	0.977847	0.986173	1.00618	1.02892	0.931012	0.99293	1.10411	0.955878	1.16745	1.27567	0.928805	1.25097	0.946043
	273	1.12253	0.999934	0.975651	1.04991	1.02115	0.906575	1.01716	1.06616	1.15183	1.05696	1.18377	0.995467	1.0277	1.0269	1.0766	1.12536	0.880584	1.04679	1.13617	0.865464	0.871967	0.973455	1.04819	1.00844	1.00602	1.00794	0.998337	0.981676	0.97459	0.9966	1.02694	0.926422	0.962687	1.15851	0.928011	1.07216	1.31252	0.820559	1.18238	0.944045
	276	1.03909	1.00603	0.985904	0.96247	1.06366	0.797948	0.883695	1.11549	0.976719	1.10441	1.21189	0.877311	1.0042	1.07825	1.23868	1.02758	1.05454	0.871467	1.18294	0.862803	0.889091	0.953204	1.01263	1.04318	0.92524	0.986468	0.970342	1.00178	0.976277	1.00021	1.02694	0.933435	0.902789	1.16554	0.834543	1.09419	1.29579	0.882674	1.16873	0.92446
	279	1.06093	0.890128	0.768934	0.980135	0.976041	0.864409	1.05344	1.20668	1.34921	1.01897	1.21856	0.971322	1.00513	0.956822	1.17735	1.02159	0.844048	0.875705	1.16165	0.982729	0.953762	0.957771	1.02149	1.01988	0.955814	1.0174	0.99313	0.992135	1.00352	0.944878	1.02587	0.970288	0.944226	1.14211	0.955298	1.06417	1.31382	0.879405	1.19701	0.851719
	282	1.10923	0.902747	0.873435	1.05061	1.10281	0.790247	1.09619	1.10881	1.39397	1.00255	1.09912	0.996943	0.999231	1.12613	0.965116	1.08534	0.865205	0.874912	1.09588	0.939568	0.955957	0.955579	1.00733	1.01739	0.934577	0.989711	0.987603	1.00649	0.967607	0.995798	1.03126	0.94963	0.995483	1.18584	0.912046	1.07877	1.266	0.795859	1.23732	0.902078
	285	1.2317	0.968401	0.861029	1.0201	0.963885	0.848114	1.10563	1.03558	1.2671	1.07925	1.15348	0.959857	1.06946	0.990617	0.996632	1.0384	1.03824	0.936433	1.17017	0.91774	0.931409	0.958777	0.979036	1.03547	0.95526	1.02683	0.953555	0.977053	0.985168	0.968947	1	0.904871	0.974077	1.15044	0.922496	1.03057	1.23203	0.824919	1.23797	0.918065
	288	1.14573	0.950764	0.884263	1.00483	1.01216	0.824382	1.05474	1.21612	1.14823	0.965111	1.0364	0.914285	1.04098	1.05493	1.04594	0.961893	0.886884	0.900195	1.35147	0.971545	0.910385	1.0257	1.00497	0.996028	0.947571	1.02588	0.984015	1.0146	0.972299	0.987182	1.02712	0.964932	0.958759	1.21369	0.914368	1.14514	1.28665	0.872503	1.1632	0.922462
	291	0.999503	0.933886	0.805484	1.04802	1.02695	0.81923	1.1129	1.01739	1.08536	1.05715	1.03486	0.875246	1.04464	1.08818	1.1851	1.05869	1.02186	0.824122	0.988997	0.944616	0.91184	0.982673	1.03852	1.02706	0.923942	1.03924	1.00689	1.00106	0.995057	0.962784	1.0467	0.893522	0.87608	1.20458	0.932075	1.09584	1.26156	0.808573	1.28218	0.954436
	294	1.24461	0.977631	0.889316	1.09315	0.928889	0.774789	1.17647	1.21975	1.20368	1.0234	1.18414	0.868458	1.02229	1.05394	0.990296	0.937297	0.896727	0.804371	1.07321	0.996985	0.997308	0.979115	1.00535	1.00124	0.951345	0.980436	0.998831	1.00721	0.973599	0.946277	1.08031	0.932288	1.00196	1.20614	0.928883	1.07353	1.30834	0.81947	1.27568	0.974421
	297	0.941329	1.00189	0.86605	1.08303	1.08525	0.843641	1.13493	1.05448	1.23636	1.03377	1.10032	0.956627	0.960897	1.17076	1.13193	1.12335	0.996851	0.933088	0.999918	1.04425	0.909498	1.01013	1.05653	1.0558	0.97314	1.05733	0.973358	1.01314	0.984953	0.952672	1.01796	0.906529	0.896897	1.15122	0.917852	0.991462	1.26888	0.845623	1.2474	0.890887
	300	0.939735	0.934988	0.869008	1.01487	1.09961	0.823582	0.896171	1.04696	1.19999	1.09061	1.10571	0.935446	0.957683	1.16041	1.05158	1.06871	0.872829	1.00704	1.07858	0.88734	0.98707	0.952928	0.99063	1.03839	0.94808	1.01893	0.962998	0.97675	1.01178	0.95893	1.06574	0.894032	0.907895	1.14315	0.878084	0.987882	1.27254	0.848166	1.22172	0.866507
	303	1.0693	0.961877	0.999313	1.09212	1.00478	0.847496	0.996387	1.15949	1.29094	1.01952	1.1278	0.941109	1.01311	1.16277	1.17887	1.00443	0.931967	0.904257	1.18291	0.927467	0.94559	1.00947	0.998453	1.02498	0.982688	1.05584	0.98406	0.992488	0.983599	0.941634	1.02227	0.937643	0.917321	1.19833	0.903629	1.1903	1.29109	0.859063	1.19733	0.990008
	306	1.16827	0.879207	0.907553	0.963602	1.06167	0.899589	0.912436	1.17548	1.38022	0.964911	1.07224	0.954131	1.03407	1.15423	1.01349	1.13756	0.877426	0.882245	1.27285	1.0357	0.980566	1.01651	1.02048	1.03527	1.00429	1.05733	0.973266	0.998595	0.997079	0.966954	1.07185	0.949248	0.884132	1.18376	0.872279	1.14211	1.29867	0.94951	1.3186	0.946043
	309	1.05037	0.9045	0.988273	1.02581	0.961615	0.803094	0.936392	1.15382	1.19855	1.05516	1.17227	1.01486	1.0544	1.22331	1.12522	1.09405	1.02453	1.08557	1.24644	1.15729	0.984251	1.03754	1.02733	1.03458	0.99557	1.05407	0.989969	1.01365	0.998049	0.959059	0.992994	0.948227	0.971131	1.2379	0.96836	1.12779	1.33629	0.863785	1.237	0.884493
	312	0.948705	0.985241	0.77663	0.99044	1.00219	0.805181	1.10446	1.20869	1.20745	1.02835	1.15145	0.961851	1.04546	1.23232	1.10078	1.09247	1.04415	0.970821	1.10553	1.13273	1.02374	1.03157	1.04927	1.02713	1.02924	1.06152	1.00055	1.0135	1.00896	0.991616	1.05622	0.934328	0.974273	1.21239	0.972423	1.15836	1.23778	0.913186	1.19246	1.01239
	315	1.00373	0.893071	0.790571	1.081	1.01789	0.757826	1.11198	1.13022	1.3101	1.01588	1.16739	0.890177	1.06259	1.09542	1.04707	1.10256	1.0281	0.948423	1.12085	1.0277	1.05381	1.05697	1.05665	1.05619	1.04841	1.08672	1.00827	1.028	1.00699	0.995614	1.0388	1.00255	0.986646	1.25586	1.02003	1.16938	1.25294	0.948783	1.33648	1.00719
	318	1.20501	0.927398	0.989676	1.0596	1.01511	0.899509	0.935438	1.12887	1.02746	0.989487	1.17625	0.901393	1.04499	1.15305	1.04444	1.10398	0.977391	1.05106	1.2755	0.916418	1.09261	1.09336	1.06811	1.0538	1.03203	1.11304	1.02884	1.03798	1.03211	1.00371	1.01401	1.03341	0.968971	1.2595	0.952104	1.19251	1.36295	0.936796	1.329	0.95044
	321	1.01837	0.881616	0.851915	0.986156	0.961176	0.862057	0.91523	1.07881	1.34878	1.07866	1.17955	0.853642	1.00823	1.05304	1.13013	0.968087	1.05508	0.917488	1.1515	1.04537	1.07117	1.07751	1.07202	1.06081	1.03204	1.13972	1.02248	1.04067	1.02379	1.01287	0.97557	1.00574	1	1.24805	1.02816	1.17158	1.30259	0.956411	1.43596	1.03117
	324	1.19162	0.983576	0.962724	1.04012	1.08674	0.811504	1.07513	1.20236	1.05822	0.989752	1.1704	0.926267	0.937059	1.10626	1.10574	0.980862	1.06797	0.908874	1.17075	1.01543	1.08959	1.09953	1.10186	1.06055	1.13196	1.15078	1.04787	1.04479	1.03767	1.02249	1.00593	1.04348	0.992734	1.27147	0.9373	1.20766	1.35119	0.887033	1.47822	1.03038
	327	1.09878	1.00487	0.914855	0.951712	0.978917	0.897946	1.03696	1.05283	1.34117	0.935631	1.18552	0.92719	1.06131	1.09634	1.12948	1.02182	1.05555	1.08664	1.20739	1.00905	1.09774	1.12141	1.12439	1.0735	1.14962	1.17983	1.05253	1.05645	1.0597	1.03442	1.01904	1.02831	0.989984	1.20094	0.93643	1.24181	1.35694	1.05848	1.4974	1.00719
	330	1.05425	0.951115	0.873709	0.947173	1.01347	0.89401	1.16086	1.09546	1.22222	1.04093	1.19476	0.990261	1.07373	1.06601	1.32619	1.02227	1.03122	0.898648	1.3785	1.19386	1.12702	1.20144	1.10534	1.09049	1.14077	1.12051	1.06307	1.06225	1.05969	1.06048	1.02946	1.03456	1.03201	1.20484	1.08795	1.14018	1.35302	1.04141	1.48245	0.991607
	333	1.00765	0.91779	0.831089	1.01077	1.0301	0.767949	0.976	1.12323	0.997855	1.06625	1.18707	1.01395	1.08843	1.07048	1.31529	1.0839	0.971137	1.04011	1.17995	1.22775	1.10107	1.14121	1.09179	1.09179	1.12046	1.14949	1.05701	1.06391	1.07001	1.0735	1.03251	1.05649	1.02435	1.26575	0.986357	1.2396	1.28926	1.01199	1.45514	1.0056
	336	0.923191	0.923158	0.77309	1.10198	1.0014	0.838698	0.933653	1.18206	1.29967	1.02112	1.20432	0.952846	1.09804	1.08639	1.21645	1.02377	0.959023	0.954705	1.08816	1.00357	1.12047	1.25786	1.16198	1.09977	1.126	1.17093	1.07906	1.07613	1.0777	1.10135	1.02856	1.01211	1.14356	1.31546	1.00551	1.36877	1.30389	1.08754	1.45611	1.08353
	339	0.948769	0.941448	0.788325	0.994735	1.00371	0.838306	1.01082	1.16812	1.25608	0.973221	1.18492	1.00015	1.02288	1.09825	1.22176	1.02063	0.977259	0.972503	1.41991	1.13644	1.12985	1.22849	1.1969	1.10841	1.13098	1.20016	1.09335	1.09446	1.0835	1.10884	1.06952	1.02818	1.1306	1.33394	1.06531	1.35197	1.4011	1.06066	1.51268	1.19824
	342	1.10825	0.989729	0.760996	0.983732	1.04933	0.903213	0.948584	1.20022	1.0631	1.08715	1.21706	0.933621	1.10525	1.10686	1.31161	1.0339	0.959371	1.09902	1.50264	1.12617	1.18303	1.24667	1.16703	1.13363	1.1864	1.21245	1.09863	1.08268	1.09834	1.14241	1.08874	1.00076	1.076	1.36283	1.17388	1.26026	1.26522	1.13731	1.48212	1.14309
	345	1.04205	0.98623	0.928601	0.969673	0.916968	0.775104	1.02138	1.15885	1.31882	1.1046	1.16867	0.951085	1.03502	1.07612	1.19971	1.13159	0.983141	0.989932	1.10053	1.14686	1.22168	1.20673	1.17718	1.11094	1.12813	1.21559	1.10945	1.08546	1.0906	1.10499	1.09898	0.99745	1.08543	1.27486	1.24906	1.53236	1.32976	1.10425	1.43628	1.09872
	348	1.11431	0.99406	0.817595	1.02297	1.06801	0.887319	0.871159	1.09475	1.00271	1.06778	1.16751	1.01246	1.02759	1.11849	1.15058	1.16056	1.13392	0.883182	1.42434	1.13846	1.16077	1.26427	1.16233	1.11566	1.15847	1.23459	1.12563	1.1019	1.10442	1.12521	1.13185	1.00638	1.18225	1.31702	1.21364	1.51391	1.33786	1.08028	1.48439	1.16067
	351	1.03058	0.978025	0.95982	0.964577	1.01758	0.883556	0.987313	1.07746	1.02127	1.00616	1.23805	1.05677	1.00229	1.12701	1.22077	1.0189	1.13148	1.02216	1.07277	1.2258	1.18731	1.27502	1.21753	1.1425	1.17661	1.24681	1.13105	1.11027	1.11338	1.15581	1.07437	0.991839	1.16889	1.26106	1.19206	1.41889	1.23648	1.04359	1.48505	1.14628
	354	1.1455	0.950602	0.966467	1.03602	0.979886	0.808744	0.988427	1.06666	1.2993	1.00541	1.11659	1.05537	1.05425	1.16627	1.31943	1.17435	1.10277	1.04642	1.36103	0.975388	1.21196	1.27225	1.20357	1.13603	1.19481	1.27501	1.13241	1.11702	1.11957	1.16335	1.15179	1.03443	1.19855	1.30687	1.18781	1.48251	1.26156	1.12968	1.4184	1.17826
	357	1.15656	0.892749	0.92722	1.01987	1.03146	0.802492	0.935223	1.10069	1.2463	1.02014	1.298	0.905528	1.02433	1.14709	1.22193	1.09289	1.09662	1.00932	1.03261	1.03857	1.34544	1.31613	1.20461	1.1563	1.21064	1.28072	1.15446	1.12473	1.1413	1.17832	1.11622	0.973476	1.20621	1.20068	1.23222	1.49738	1.30572	1.11006	1.46684	1.1227
	360	1.1752	0.884157	0.828931	0.944651	1.00347	0.889042	1.16467	1.11352	1.39433	0.987328	1.17354	0.909798	1.01089	1.15215	1.08068	1.10756	1.0177	1.02564	1.17438	1.19007	1.25562	1.31983	1.2067	1.16032	1.21807	1.2914	1.1914	1.11823	1.15503	1.17878	1.10832	1.03252	1.2172	1.2634	1.21451	1.44809	1.29736	1.085	1.48245	1.14948
	363	0.97081	0.935289	0.811764	0.955115	0.926017	0.814802	0.959834	1.12509	1.23296	1.07835	1.16771	1.03558	1.09497	1.17238	1.15436	1.2045	1.19726	1.03004	1.26845	1.21094	1.26421	1.33259	1.20713	1.17959	1.22752	1.31139	1.1465	1.13067	1.15049	1.21477	1.15987	0.997067	1.33327	1.26158	1.11843	1.4266	1.36791	1.22303	1.47432	1.05036
	366	1.17199	0.903784	0.866691	1.08052	1.08452	0.791194	1.15013	1.1066	1.37828	0.936157	1.1815	0.949516	1.02533	1.1803	1.27958	1.16551	1.04887	0.970231	1.37291	1.10244	1.25945	1.35783	1.25927	1.18459	1.25898	1.26008	1.18623	1.14039	1.15726	1.18263	1.19759	1.0241	1.26866	1.29516	1.23425	1.46268	1.34884	1.18634	1.54389	1.19185
	369	1.17799	0.973837	0.988909	1.00964	1.09227	0.823641	1.05155	1.08706	1.19192	0.931996	1.25354	0.953349	1.05051	1.20507	1.09643	1.19789	1.10126	0.922894	1.39281	1.15659	1.34563	1.45026	1.26662	1.2295	1.34042	1.33702	1.24335	1.16956	1.17068	1.23147	1.1561	1.01683	1.32148	1.20068	1.20087	1.34398	1.42749	1.06466	1.47757	1.07514
	372	1.02109	0.883558	0.887433	1.09436	0.9617	0.758663	1.13642	1.14722	1.11995	1.05568	1.28255	1.06605	1.11394	1.171	1.36502	1.06022	1.01395	1.12522	1.28009	1.08829	1.38518	1.39623	1.26445	1.19846	1.29968	1.39119	1.20337	1.17548	1.18647	1.24433	1.14999	1.01632	1.34898	1.32691	1.21277	1.37538	1.41521	1.11042	1.50228	1.17506
	375	1.23121	0.946126	0.882542	1.07801	1.03964	0.908288	1.14723	1.02352	1.38949	1.10825	1.26196	1.01464	1.0941	1.20053	1.30184	1.21378	1.13158	1.1466	1.56165	1.25474	1.42211	1.3986	1.24154	1.24706	1.36893	1.32266	1.20586	1.16254	1.18425	1.28371	1.17909	1.01951	1.27416	1.27616	1.20522	1.46847	1.38986	1.02833	1.49382	1.07474
	378	1.23594	0.949512	0.86816	1.05629	1.02897	0.830945	0.91593	1.20365	1.33649	0.975086	1.33101	1.11056	1.08955	1.21174	1.36541	1.10593	0.96845	1.17457	1.5624	1.16591	1.34683	1.41593	1.27873	1.25029	1.33979	1.39749	1.19638	1.17727	1.20902	1.26403	1.23442	1.02805	1.26964	1.23842	1.21277	1.39108	1.44186	1.0454	1.40507	1.19504
	381	1.03374	0.958366	0.989459	1.08539	0.994255	0.756418	1.03155	1.0905	1.40418	0.96171	1.17625	1.11065	1.12645	1.24631	1.12691	1.22622	1.15901	0.940506	1.11174	1.02521	1.36385	1.40256	1.28953	1.21235	1.37157	1.37743	1.23993	1.19185	1.2223	1.28565	1.20532	1.00842	1.29576	1.3014	1.16284	1.42991	1.47322	1.1057	1.44603	1.1219
	384	1.00728	0.939445	0.788374	1.03615	1.0806	0.817558	1.18086	1.17552	1.03593	1.03016	1.3538	0.951932	1.03413	1.27605	1.28678	1.07904	0.975037	0.992233	1.23229	1.05582	1.38055	1.45861	1.26374	1.2134	1.31455	1.34339	1.23357	1.15562	1.21646	1.30966	1.20047	1.01084	1.315	1.16788	1.12075	1.50482	1.43663	1.08209	1.56177	1.21583
	387	0.96376	0.886408	0.971855	1.08291	1.02548	0.900871	1.11726	1.08534	1.10907	1.07513	1.18122	1.10099	1.05958	1.2982	1.38263	1.18407	1.16838	0.992054	1.26435	1.08648	1.45645	1.43923	1.25883	1.21999	1.34941	1.33032	1.19054	1.1653	1.2267	1.29779	1.20496	1.02372	1.27592	1.22176	1.11437	1.49821	1.49229	0.965492	1.53397	1.22222
	390	0.942329	0.980682	0.737388	1.10439	1.10435	0.872379	1.1647	1.14833	1.01752	1.07545	1.28108	1.11321	1.06596	1.25366	1.37913	1.08068	1.18692	1.06593	1.08508	1.1453	1.32574	1.38853	1.26783	1.2393	1.32077	1.33533	1.20168	1.18243	1.19097	1.249	1.24897	1.02397	1.24195	1.33134	1.20464	1.4759	1.47635	1.04976	1.51804	1.255
	393	1.04123	0.985645	0.748692	1.03796	1.0991	0.836435	1.18528	1.03964	1.06073	1.04826	1.32676	1.01998	1.11523	1.21313	1.14852	1.12659	1.05953	0.97973	1.37932	1.04239	1.40088	1.40455	1.30617	1.23971	1.32048	1.36851	1.19912	1.18961	1.20787	1.25151	1.26657	1.02933	1.28437	1.35034	1.11292	1.68246	1.52156	1.0879	1.56128	1.22702
	396	1.18675	0.892416	0.795387	0.979365	0.982452	0.899965	0.87968	1.1516	1.17821	0.958019	1.34656	0.973659	1.00466	1.21945	1.10255	1.11477	1.07689	1.04638	1.16931	1.28368	1.45978	1.41392	1.30691	1.20695	1.37406	1.35129	1.20189	1.1509	1.19051	1.24349	1.26298	1.05432	1.1738	1.31234	1.17359	1.58551	1.5192	1.06538	1.59379	1.22942
	399	1.16449	0.986096	0.910829	0.990682	0.956723	0.884869	0.977545	1.09437	1.03897	0.939184	1.34437	0.97073	1.12054	1.20878	1.24178	1.13304	1.09054	1.17432	1.55232	1.18606	1.40238	1.38901	1.26236	1.24871	1.3717	1.32431	1.22251	1.15863	1.2287	1.29142	1.24537	1.04412	1.31795	1.35554	1.11698	1.55302	1.5132	0.991282	1.61655	1.26938
	402	1.1575	0.893424	0.990062	0.983943	0.933635	0.796972	0.913905	1.1598	1.1806	1.0022	1.12417	1.08868	1.0933	1.39797	1.31969	1.21652	0.993367	1.08985	1.21336	1.20412	1.35878	1.45329	1.24188	1.22518	1.32289	1.39004	1.19122	1.18311	1.20565	1.29565	1.28004	1.05254	1.26414	1.35294	1.14485	1.53539	1.44317	1.09226	1.63833	1.22702
	405.001	1.02419	0.907698	0.836	0.997303	0.98522	0.878996	0.896509	1.1915	1.24649	1.08103	1.19391	0.932891	1.12594	1.29929	1.33383	1.13389	1.15803	0.959743	1.11542	1.13226	1.39619	1.4551	1.25716	1.23713	1.3501	1.41796	1.20907	1.187	1.21331	1.31512	1.30034	1.07868	1.24116	1.37428	1.24586	1.51721	1.5895	1.11769	1.6419	1.18145
	408.001	1.13899	0.880187	0.919554	1.03312	1.06553	0.764189	1.13847	1.13737	1.39166	1.02348	1.14583	0.963693	1.01145	1.18434	1.15255	1.20673	1.2035	1.08612	1.20738	1.14642	1.4208	1.44227	1.28169	1.25563	1.36551	1.43677	1.23121	1.19858	1.22731	1.34528	1.29819	1.10839	1.32757	1.35893	1.30711	1.4087	1.57512	1.04504	1.66564	1.24301
	411.001	1.18277	0.999169	0.985618	1.0558	0.974876	0.755665	1.00435	1.03923	0.971082	0.958309	1.25465	1.01707	1.062	1.28694	1.36276	1.2285	0.970159	1.01734	1.27481	1.09341	1.42835	1.47623	1.28366	1.26701	1.3856	1.45524	1.23302	1.19613	1.22531	1.32202	1.33034	1.07626	1.28614	1.41281	1.25951	1.51749	1.64594	1.07664	1.68417	1.27258
	414.001	1.23628	0.993593	0.88384	1.03961	1.09963	0.788393	0.906211	1.06287	1.03412	1.05918	1.25862	1.03945	1.0355	1.29158	1.14542	1.19098	0.995224	0.910176	1.31265	1.09625	1.44843	1.47677	1.29075	1.28391	1.42138	1.50763	1.24749	1.21151	1.2397	1.35734	1.26801	1.02283	1.29497	1.41697	1.33527	1.50124	1.62974	1.11261	1.73976	1.25659
	417.001	1.01724	0.990408	0.741358	0.967308	0.946793	0.906147	1.04913	1.02756	0.971028	0.947422	1.27287	1.03938	1.02038	1.25219	1.16042	1.19232	0.976162	0.965885	1.21992	1.09148	1.46688	1.49995	1.31606	1.29034	1.44433	1.51971	1.24307	1.21308	1.24132	1.37891	1.27645	1.09691	1.29713	1.42374	1.32453	1.46213	1.67625	0.97639	1.69327	1.19225
	420.001	1.24722	1.00142	0.875159	1.02683	1.03625	0.804709	1.01634	1.21102	1.09015	0.940672	1.29274	0.990644	1.08869	1.20465	1.19006	1.20698	1.0997	1.03227	1.21237	1.12052	1.46768	1.51186	1.32838	1.29236	1.50376	1.49465	1.25292	1.22249	1.25317	1.39629	1.31777	1.01364	1.29183	1.40343	1.34514	1.5062	1.67886	1.04286	1.73488	1.21903
	423.001	1.22605	1.0082	0.848126	0.996501	1.04459	0.858857	1.09082	1.12568	1.26405	1.03267	1.14304	1.1372	1.14267	1.26771	1.21824	1.16159	1.22229	1.20882	1.37228	1.134	1.51136	1.52275	1.32231	1.281	1.45283	1.52455	1.27174	1.23226	1.26905	1.39592	1.31435	1.02818	1.31088	1.35841	1.25138	1.50675	1.74575	1.04286	1.74896	1.22342
	426.001	1.01804	0.969058	0.919801	0.984734	0.922459	0.907403	1.14522	1.05961	1.38937	1.00439	1.24236	1.10175	1.14565	1.23452	1.19247	1.24543	1.03556	0.961766	1.2733	1.24238	1.54027	1.53468	1.34604	1.29623	1.48966	1.4842	1.28641	1.22401	1.28783	1.36581	1.36124	1.0227	1.30833	1.44013	1.3225	1.51225	1.73635	1.11733	1.80683	1.23981
	429.001	0.937574	0.889604	0.794622	0.995856	1.01739	0.8093	1.06034	1.11596	1.04572	0.974445	1.29275	0.995103	1.02872	1.26441	1.27741	1.19724	1.16796	1.14579	1.24808	1.24637	1.53329	1.56077	1.35168	1.33099	1.4362	1.45797	1.3045	1.22698	1.28418	1.38465	1.35351	1.0482	1.33425	1.44924	1.27721	1.41614	1.75595	1.0316	1.79545	1.21663
	432.001	0.940634	0.95755	0.84597	1.02276	1.0622	0.895013	0.943033	1.21518	1.3584	1.05469	1.28051	0.982458	1.15255	1.29052	1.23395	1.18125	1.14487	1.18302	1.31687	1.11802	1.56173	1.57506	1.33859	1.2906	1.47585	1.52823	1.29123	1.24238	1.31364	1.35578	1.33465	1.03507	1.30322	1.44872	1.32279	1.51749	1.67285	0.981838	1.84454	1.23821
	435.001	1.23199	0.946683	0.968488	0.970602	1.03217	0.858654	1.07386	1.09972	1.39065	1.0727	1.21527	1.03716	1.06866	1.23257	1.32571	1.21634	1.25433	1.02831	1.25647	1.09534	1.57102	1.54901	1.37167	1.32528	1.48298	1.45676	1.30493	1.23307	1.27954	1.37027	1.35531	1.02754	1.31186	1.45992	1.35298	1.40815	1.77476	1.01671	1.80098	1.21423
	438.001	1.07272	0.942402	0.836815	1.03674	1.05401	0.895399	0.937931	1.08361	1.13038	1.09459	1.33464	0.992094	1.14892	1.29066	1.34166	1.19435	1.23687	1.17358	1.30243	1.2025	1.59959	1.56362	1.39454	1.30245	1.44808	1.48301	1.32171	1.23026	1.31597	1.36651	1.34794	1.01199	1.34819	1.43129	1.38955	1.50565	1.7873	0.980749	1.86177	1.249
	441.001	1.0663	0.937812	0.946662	1.00471	1.00012	0.768678	0.960042	1.07935	1.23986	0.970768	1.2784	1.11369	1.13555	1.23975	1.4146	1.22287	1.08301	1.06627	1.53138	1.20962	1.5744	1.60789	1.39428	1.29585	1.50754	1.47766	1.33172	1.21549	1.29759	1.39206	1.33303	1.04897	1.34014	1.49401	1.41045	1.43955	1.69898	0.996731	1.80098	1.29217
	444.001	1.00418	0.959153	0.940634	1.00624	0.933281	0.795724	0.959316	1.09812	1.36939	0.970491	1.34868	1.05274	1.07099	1.36309	1.18168	1.16829	1.15597	1.0214	1.6156	1.28612	1.5968	1.58511	1.34439	1.31665	1.48767	1.47581	1.28673	1.22719	1.27691	1.36217	1.39716	1.05177	1.3425	1.4417	1.40755	1.458	1.7873	1.04758	1.88453	1.27098
	447.001	0.95982	0.97127	0.986606	1.04744	1.05524	0.898544	1.13656	1.15754	1.02578	0.986945	1.21922	1.00955	1.02779	1.2337	1.36036	1.13761	1.24785	1.03168	1.24066	1.18553	1.51491	1.58826	1.41388	1.31881	1.47528	1.48694	1.30578	1.257	1.27028	1.39044	1.38135	0.976537	1.33975	1.46616	1.40494	1.52107	1.85184	1.00327	1.84129	1.2518
	450.001	0.932587	0.951796	0.921744	0.978137	0.978607	0.860433	1.05175	1.03669	1.29983	1.01538	1.18415	1.09949	1.09071	1.44398	1.26283	1.26877	1.22569	1.05739	1.5737	1.33936	1.54232	1.5921	1.49422	1.39076	1.63873	1.61813	1.38114	1.28253	1.35084	1.47691	1.39411	0.983805	1.36489	1.47137	1.47286	1.53842	1.79592	1.00581	1.84974	1.251
	453.001	1.0454	0.988624	0.899725	1.09617	1.06527	0.832598	0.942927	1.10867	1.2486	1.03373	1.33503	0.997077	1.07367	1.25323	1.40326	1.31524	1.05691	1.2097	1.50962	1.28258	1.5782	1.61211	1.4584	1.40666	1.58738	1.60348	1.37849	1.29429	1.39619	1.47592	1.41836	0.988778	1.37117	1.53956	1.45283	1.55329	1.8636	1.04177	1.90468	1.28657
	456.001	1.07206	0.941928	0.934755	0.998217	1.09912	0.835981	1.11802	1.18858	1.01779	0.978573	1.20841	1.07914	1.0892	1.24022	1.24291	1.26877	1.19744	1.14483	1.1414	1.19183	1.60421	1.6142	1.50892	1.40115	1.57233	1.60076	1.40222	1.30396	1.3862	1.53226	1.43848	1.00803	1.38276	1.51015	1.54543	1.56734	1.84583	0.992735	1.64135	1.22742
	459.001	1.06858	0.895601	0.937921	1.07503	1.09546	0.889142	1.12295	1.17598	0.98927	0.989008	1.33479	1.13843	1.07936	1.35412	1.30934	1.21172	1.18862	1.20351	1.42353	1.28629	1.58407	1.63232	1.47399	1.40131	1.63862	1.64622	1.4238	1.31596	1.37891	1.4744	1.4162	1.0343	1.37529	1.49349	1.54078	1.50427	1.85733	0.893571	1.81951	1.30781
	462.001	1.23247	0.903189	0.92423	1.01493	0.923859	0.75669	1.138	1.04865	1.26808	0.955083	1.27226	1.04979	1.12884	1.27631	1.21029	1.24306	1.11771	1.19331	1.4667	1.22533	1.63072	1.64181	1.43353	1.40967	1.6216	1.5895	1.39157	1.31031	1.38124	1.4769	1.44836	1.03354	1.3806	1.53696	1.52366	1.56458	1.81918	1.0207	1.93784	1.245
	465.001	1.05265	0.971888	0.980607	1.06172	1.06847	0.836088	0.977883	1.20945	1.23553	1.01737	1.25038	1.04934	1.11926	1.32196	1.2866	1.33198	1.10759	1.01569	1.44688	1.3899	1.65009	1.67238	1.5064	1.39592	1.6174	1.59465	1.38138	1.30267	1.3956	1.50718	1.4577	1.05011	1.3696	1.48933	1.53062	1.60452	1.89652	0.889212	1.93362	1.31095
	468.001	1.1396	0.968304	0.785804	0.974558	0.989443	0.872199	1.05621	1.14367	1.34565	1.0501	1.19349	1.14531	1.14073	1.36503	1.19	1.24383	1.25379	1.24234	1.49402	1.39402	1.67883	1.65601	1.49212	1.3738	1.62942	1.65301	1.37209	1.30639	1.38078	1.465	1.45949	1.02882	1.37824	1.4974	1.48302	1.6238	1.84374	1.00436	1.99733	1.34253
	471.001	0.933497	0.952447	0.996727	0.986855	0.990048	0.853139	1.15073	1.09346	1.21273	0.932418	1.29179	1.11282	1.09522	1.39021	1.19597	1.21769	1.27631	1.19068	1.35241	1.33086	1.64122	1.69884	1.46384	1.35131	1.5803	1.64808	1.37127	1.28434	1.37268	1.52628	1.40992	1.05483	1.38197	1.47657	1.56778	1.52327	1.95192	1.02361	1.96775	1.30416
	474.001	1.02078	0.9491	0.992683	1.05812	1.06151	0.869694	1.04475	1.22204	1.17387	1.01371	1.28175	1.11201	1.15301	1.49271	1.46791	1.19839	1.10947	1.2499	1.29504	1.35045	1.7004	1.68445	1.46575	1.38974	1.59113	1.6623	1.41961	1.28009	1.39277	1.50502	1.47099	1.06618	1.43303	1.4862	1.50624	1.56899	1.8913	1.00908	1.89499	1.34346
	477.001	0.98627	0.946343	0.791114	1.00188	1.06142	0.843392	1.16331	1.05403	1.1211	1.05364	1.25296	1.17565	1.15302	1.42291	1.28865	1.34128	1.17704	1.12307	1.20396	1.29792	1.71794	1.71996	1.43628	1.36672	1.58377	1.624	1.42567	1.2945	1.36297	1.53432	1.47243	1.02844	1.40279	1.49766	1.55501	1.51088	1.9804	1.00145	1.85663	1.39848
	480.001	1.23157	0.880625	0.761695	0.969187	1.0762	0.893763	0.970964	1.18103	0.978277	1.07461	1.36914	1.0297	1.06869	1.31203	1.20762	1.31576	1.24887	1.10669	1.60727	1.28219	1.76436	1.71064	1.49969	1.40126	1.62089	1.62715	1.41646	1.29508	1.37893	1.49474	1.50458	1.05891	1.40318	1.50494	1.55007	1.51418	1.9838	1.05485	1.89109	1.40128
	483.001	1.21888	0.981151	0.823508	0.999486	0.9735	0.83375	0.995366	1.13662	1.14297	1.05004	1.42665	1.16096	1.08295	1.40567	1.47936	1.14517	1.16192	1.24832	1.21448	1.20828	1.79736	1.74609	1.51739	1.41486	1.62506	1.64634	1.4413	1.30978	1.38131	1.50895	1.51841	1.08658	1.41889	1.58225	1.63048	1.61856	1.93964	1.07119	1.90832	1.35292
	486.001	0.977487	0.940063	0.746832	1.04967	0.937153	0.808347	0.983078	1.14935	1.33936	1.09702	1.27456	1.13054	1.10215	1.27641	1.38371	1.17684	1.19397	1.03997	1.32273	1.18529	1.83441	1.76346	1.54408	1.43176	1.65	1.67169	1.43552	1.32204	1.38993	1.53436	1.53763	1.07689	1.37922	1.59188	1.60987	1.57147	2.06846	1.07991	1.94181	1.3781
	489.001	1.21199	0.888543	0.95297	0.989524	0.935988	0.853613	1.07631	1.21932	0.967398	0.995533	1.38763	1.03896	1.16946	1.25286	1.48648	1.30996	1.28763	1.12252	1.35317	1.28831	1.85335	1.77816	1.54791	1.44056	1.64123	1.69866	1.4545	1.31276	1.42612	1.52339	1.54661	1.06924	1.39258	1.62363	1.64354	1.55825	2.03867	1.09626	2.0855	1.41727
	492.001	1.04209	0.964339	0.802325	1.05071	1.03052	0.760763	0.978074	1.21024	1.37943	1.00506	1.31121	1.13138	1.08388	1.24432	1.46735	1.32125	1.06845	1.04399	1.52629	1.22079	1.8717	1.80042	1.59218	1.43287	1.66691	1.72047	1.46649	1.32778	1.40785	1.54185	1.58056	1.07409	1.45581	1.68558	1.67419	1.63839	2.04364	1.12023	2.02731	1.38209
	495.001	1.18998	0.93857	0.939896	1.00182	1.0414	0.898024	0.909346	1.1868	1.31411	0.962013	1.33176	1.18604	1.11111	1.45789	1.33471	1.18208	1.1656	1.10642	1.38298	1.225	1.87116	1.80627	1.58196	1.43446	1.67635	1.74747	1.46553	1.33181	1.4342	1.56072	1.60625	1.07842	1.41143	1.671	1.73527	1.65326	1.93467	1.1551	1.99772	1.41727
	498.001	1.06959	0.962083	0.742928	0.990914	1.00604	0.82477	0.888112	1.03122	1.00492	1.06449	1.18652	1.0699	1.03771	1.52047	1.23388	1.18451	1.21036	1.09629	1.64369	1.32564	1.9066	1.83009	1.57982	1.45974	1.69295	1.72083	1.48364	1.33968	1.43598	1.58021	1.63876	1.08735	1.42891	1.65695	1.68128	1.66593	1.89234	1.10679	1.98765	1.46523
	501.001	1.09957	0.961597	1.00089	0.972143	0.936446	0.794536	1.07843	1.17872	1.33915	1.0691	1.32265	1.12522	1.03733	1.24866	1.39161	1.29924	1.25173	1.16474	1.17324	1.16061	1.93711	1.83406	1.60096	1.47049	1.68307	1.73854	1.51604	1.35314	1.45062	1.58187	1.60032	1.09934	1.44776	1.73217	1.75965	1.7301	1.97491	1.13876	1.91807	1.47882
	504.001	1.21021	0.99687	0.9873	1.08439	1.0195	0.806764	1.06812	1.0972	1.00158	1.09651	1.45156	1.00955	1.09498	1.29594	1.48975	1.34752	1.20692	1.17363	1.37013	1.28266	1.90825	1.8629	1.54773	1.4308	1.7098	1.7828	1.50212	1.3604	1.47832	1.62082	1.65529	1.14116	1.44815	1.72124	1.77591	1.65216	2.15809	1.13476	2.00195	1.49041
	507.001	1.17886	0.952535	0.921292	1.08086	1.02994	0.876717	1.08707	1.07846	1.02092	1.08293	1.33133	1.04455	1.1306	1.32878	1.40393	1.24892	1.0951	1.17027	1.43086	1.27551	1.84969	1.82146	1.60989	1.45503	1.71904	1.72173	1.47233	1.37334	1.46194	1.6142	1.67289	1.19969	1.45306	1.74206	1.65602	1.73258	2.04259	1.18416	2.01463	1.52678
	510.001	1.17096	0.924967	0.859085	0.999585	1.08282	0.767022	1.07418	1.06529	1.17061	0.949959	1.27466	1.09063	1.11998	1.44556	1.46129	1.31619	1.19256	1.22783	1.55597	1.28423	1.90785	1.84445	1.56889	1.45358	1.73351	1.77006	1.47007	1.35442	1.44759	1.6281	1.71115	1.16769	1.43441	1.77355	1.76695	1.75076	2.20408	1.24628	2.05657	1.51839
	513.001	1.13147	1.00633	0.798915	1.10639	1.05946	0.813317	0.931533	1.01471	1.24812	1.03226	1.35401	1.18398	1.14949	1.39148	1.35804	1.16745	1.27356	1.01324	1.20537	1.21969	1.86353	1.87822	1.5882	1.43305	1.76362	1.7638	1.47904	1.34581	1.42917	1.60183	1.73289	1.27978	1.49804	1.74362	1.73759	1.81686	2.18422	1.17799	2.09753	1.55276
	516.001	1.11946	0.931983	0.862938	1.01901	0.960413	0.908414	1.03714	1.05382	1.05549	0.99922	1.20937	1.16674	1.04434	1.47865	1.30654	1.29859	1.24168	1.1517	1.18147	1.21867	1.90445	1.88208	1.5746	1.43608	1.75212	1.7618	1.479	1.36741	1.47278	1.64637	1.7575	1.24318	1.48625	1.81624	1.78374	1.83255	2.1411	1.22921	2.14109	1.55396
	519.001	1.03502	0.937362	0.980944	0.978043	1.08638	0.903631	1.06244	1.0402	1.13	0.955411	1.37235	1.04995	1.05828	1.28795	1.387	1.33519	1.30018	0.992441	1.24175	1.15817	1.8398	1.94325	1.59004	1.47	1.77875	1.7191	1.49341	1.38474	1.46368	1.58013	1.7584	1.2618	1.48488	1.84695	1.82816	1.82705	1.93389	1.22848	2.11346	1.58034
	522.001	1.03835	0.983582	0.738938	0.98924	1.08262	0.838379	1.08281	1.09742	1.00635	0.955067	1.3275	1.13781	1.16144	1.31156	1.32104	1.33677	1.27843	1.03173	1.39941	1.34327	1.93	1.91325	1.58278	1.4563	1.76841	1.76728	1.50268	1.38088	1.43679	1.59202	1.78714	1.31102	1.46701	1.83342	1.85689	1.88213	2.04207	1.21613	2.09818	1.59872
	525.001	0.948711	0.897567	0.86529	1.01504	0.92784	0.757289	1.16798	1.12437	0.97086	1.05204	1.36597	1.11648	1.12363	1.37237	1.32582	1.37913	1.23777	1.10306	1.35566	1.41924	1.87576	1.88274	1.58742	1.47887	1.72356	1.73107	1.49269	1.37325	1.43794	1.62054	1.82935	1.37962	1.47781	1.89094	1.92569	1.83723	2.00915	1.16636	2.03609	1.46563
	528.001	0.972469	1.00223	0.910531	1.00513	0.994252	0.827058	1.11988	1.17942	1.20248	1.10736	1.34109	1.1402	1.08485	1.33249	1.29021	1.34219	1.2466	1.07401	1.35305	1.33679	1.96192	1.93042	1.56445	1.45381	1.77012	1.7146	1.49439	1.35149	1.46194	1.60423	1.81247	1.41494	1.51905	1.87559	1.98316	1.89672	1.97727	1.2935	2.07607	1.68425
	531.001	1.0364	0.960268	0.805293	1.0291	1.07682	0.908688	0.889	1.02627	0.994888	1.03836	1.27439	1.11163	1.17887	1.46168	1.27155	1.31471	1.17516	1.26949	1.29283	1.27641	2.00193	1.96676	1.58821	1.47086	1.78659	1.74667	1.51227	1.34788	1.4779	1.61545	1.843	1.39276	1.50707	1.78865	1.92453	1.73286	2.0635	1.26262	2.1775	1.60192
	534.001	1.23416	0.970159	0.969085	1.01804	1.01606	0.765818	0.935472	1.13671	1.09472	1.00338	1.30482	1.14465	1.06777	1.30428	1.48085	1.22235	1.24463	1.10333	1.28617	1.20259	2.02308	1.99127	1.58195	1.46919	1.78093	1.75243	1.52959	1.35706	1.46104	1.64137	1.85971	1.40309	1.51335	1.73712	1.95994	1.82732	2.01829	1.23901	2.13069	1.68345
	537.001	0.985614	0.945874	0.877144	1.02597	1.01627	0.830251	1.04516	1.21721	1.26524	1.05187	1.3903	1.0862	1.11271	1.51284	1.29007	1.26526	1.18738	1.12879	1.3879	1.21705	2.05932	2.00983	1.60713	1.48199	1.80692	1.77483	1.51607	1.36141	1.46996	1.63446	1.82522	1.44236	1.55793	1.90526	1.87025	1.7648	2.03162	1.29059	2.16905	1.67586
	540.001	1.16149	0.983955	0.964677	0.981248	1.10281	0.885141	0.987328	1.06327	1.34447	1.03682	1.35676	1.06308	1.18643	1.30772	1.37249	1.39508	1.13214	1.0706	1.29375	1.38238	2.08073	2.05517	1.62583	1.49555	1.83792	1.78971	1.53455	1.37368	1.48886	1.66492	1.94917	1.43586	1.51237	1.80167	1.93149	1.96282	2.20852	1.27425	2.22627	1.63829
	543.001	1.06498	0.936865	0.744116	1.09962	1.1039	0.834699	0.873577	1.07685	1.38853	1.00111	1.40343	1.15708	1.13594	1.4065	1.36641	1.28602	1.2417	1.21408	1.30681	1.42559	2.1206	2.04032	1.61968	1.49684	1.83429	1.80899	1.53961	1.38656	1.4872	1.65851	1.92132	1.39403	1.55106	1.86101	1.87228	1.9686	2.01516	1.20923	2.19929	1.66827
	546.001	0.987477	0.947206	0.83435	1.05251	0.929381	0.892351	1.10935	1.14866	1.19124	1.07291	1.42401	1.22052	1.12293	1.44875	1.4959	1.27896	1.30327	1.27263	1.39712	1.3229	2.074	2.09261	1.62997	1.50383	1.84758	1.81903	1.54849	1.38476	1.50637	1.68239	1.91072	1.52665	1.55185	1.84253	2.02467	1.97989	2.02456	1.25354	2.24675	1.71903
	549.001	1.15142	0.998676	0.803628	0.963531	1.08337	0.83058	0.922511	1.20281	1.00339	1.03737	1.48029	1.04947	1.14301	1.30998	1.51926	1.35308	1.31358	1.11221	1.41059	1.33051	2.0695	2.0737	1.64075	1.50383	1.84765	1.82612	1.56097	1.38962	1.50604	1.69239	1.90066	1.51875	1.55204	1.85346	1.89463	2.04214	2.18108	1.3211	2.27341	1.68105
	552.001	1.11735	0.952395	0.990356	0.972765	1.04192	0.789235	1.12538	1.03211	1.35988	1.09826	1.27767	1.07594	1.14617	1.40723	1.46832	1.23556	1.22016	1.26985	1.4438	1.38659	2.11323	2.10262	1.63422	1.52442	1.87696	1.8485	1.54369	1.38931	1.51784	1.71628	1.90551	1.60877	1.58072	1.95393	1.90072	2.04737	2.06846	1.31384	2.22334	1.64588
	555.001	1.03442	0.980772	0.926076	1.10059	0.979867	0.834063	1.10922	1.14406	1.13076	1.0454	1.45795	1.09083	1.14962	1.40632	1.27402	1.27925	1.24592	1.22971	1.4741	1.45069	2.0202	2.09804	1.65618	1.53581	1.89475	1.86512	1.56117	1.40683	1.52617	1.72686	1.85414	1.54986	1.59034	1.85398	2.04354	2.02864	2.14215	1.3211	2.20026	1.67946
	558.001	0.941293	0.936102	0.864684	1.04023	1.06227	0.880563	0.954358	1.22402	1.22414	0.967492	1.3911	1.14053	1.1683	1.32142	1.33897	1.26983	1.3164	1.09668	1.42475	1.24131	2.10312	2.07149	1.62891	1.50906	1.8769	1.85275	1.57421	1.41568	1.5143	1.72105	1.9118	1.53328	1.59014	1.89172	1.9553	2.10823	2.15887	1.37232	2.28771	1.70144
	561.001	1.20921	0.930394	0.751139	1.02151	1.06025	0.855354	0.991826	1.14187	1.27597	1.06994	1.47942	1.05657	1.08306	1.31197	1.49358	1.3428	1.20017	1.11323	1.32211	1.23627	2.0351	2.04596	1.63962	1.55963	1.85359	1.86181	1.58384	1.43488	1.5161	1.7394	1.85845	1.57052	1.55047	1.91307	1.99042	2.1355	2.01986	1.35525	2.30234	1.69464
	564.001	0.996174	0.931505	0.799675	1.0125	0.920711	0.849692	1.05784	1.22031	1.31367	0.932153	1.43017	1.18147	1.12357	1.45767	1.42372	1.31963	1.26746	1.17189	1.70169	1.44618	2.1015	2.06827	1.64441	1.54541	1.92309	1.86825	1.57704	1.4253	1.53307	1.74555	1.87821	1.49617	1.52141	1.82327	1.98549	2.06637	2.17638	1.34145	2.38784	1.63229
	567.001	1.20113	0.902701	0.792806	1.0171	0.976994	0.807886	0.937104	1.01715	1.10002	0.967448	1.39502	1.20242	1.11022	1.31597	1.40447	1.25841	1.14858	1.09142	1.66198	1.37478	2.05085	2.05456	1.68184	1.50979	1.88642	1.85168	1.55851	1.4134	1.55733	1.75805	1.79504	1.58837	1.56108	1.90578	1.99855	2.23878	2.09564	1.25645	2.34265	1.6239
	570.001	1.17478	0.927696	0.945587	1.05784	0.985932	0.768701	0.97723	1.08022	1.16057	1.03471	1.28538	1.07974	1.10636	1.55068	1.29551	1.34774	1.14153	1.23147	1.24049	1.46808	2.04496	2.10494	1.6847	1.50537	1.90793	1.83913	1.56454	1.43691	1.52732	1.72771	1.87875	1.57447	1.59309	1.91801	2.0537	2.20903	2.04547	1.34072	2.4119	1.59952
	573.001	1.10825	0.989724	0.896547	1.01061	1.07507	0.810525	1.10914	1.06164	1.23679	1.10617	1.44079	1.04778	1.14406	1.32808	1.41029	1.35546	1.21787	1.07823	1.542	1.21271	2.11525	2.10738	1.65655	1.54657	1.88247	1.87755	1.55167	1.44387	1.53031	1.71832	1.88611	1.60661	1.58837	2.04841	1.98229	2.2184	2.08492	1.30439	2.42295	1.65388
	576.001	0.934647	0.90943	0.742395	1.06391	1.00022	0.77882	1.01857	1.05269	1.2035	1.07952	1.45184	1.16514	1.1758	1.46482	1.38621	1.30197	1.14705	1.03954	1.30756	1.42307	2.01773	2.07428	1.69455	1.55039	1.90433	1.84924	1.60255	1.43982	1.55876	1.6933	1.77834	1.68146	1.61115	1.88626	2.02816	2.22335	1.96394	1.38976	2.45416	1.7458
	579.001	0.993495	0.951509	0.795522	1.0979	1.07263	0.907666	0.982601	1.07482	1.39304	0.995075	1.40563	1.1958	1.15109	1.43078	1.35975	1.32325	1.18983	1.09834	1.31731	1.43673	2.13099	2.10361	1.66189	1.52538	1.90522	1.88822	1.60886	1.42622	1.55893	1.7134	1.86905	1.63122	1.61921	2.03592	2.191	2.29441	1.8994	1.44642	2.44018	1.68945
	582.001	1.02856	0.932742	0.746123	1.05384	0.926442	0.883747	0.879261	1.22002	1.0735	1.00009	1.4244	1.14827	1.16156	1.57193	1.46306	1.27812	1.35044	1.09307	1.4055	1.37634	2.17278	2.06143	1.67342	1.55083	1.90579	1.91508	1.5994	1.43187	1.55951	1.77613	1.86528	1.65136	1.46897	1.92582	2.16894	2.28119	2.00967	1.43081	2.49545	1.7542
	585.001	1.18291	0.911596	0.98289	0.964111	1.09738	0.892039	1.15412	1.20217	1.00032	0.959683	1.48312	1.15814	1.08815	1.48769	1.59218	1.2345	1.17282	1.23903	1.28118	1.40085	2.1363	2.0914	1.66877	1.54817	1.90154	1.87061	1.59707	1.45386	1.56207	1.76427	1.82845	1.64792	1.56127	1.95836	2.0656	2.33792	1.96917	1.4377	2.43953	1.73701
	588.001	0.988198	0.947721	0.775243	1.0811	1.07604	0.882965	0.922213	1.21571	1.32727	0.989981	1.42336	1.11917	1.09895	1.41189	1.37412	1.36972	1.19046	1.23454	1.32867	1.41423	2.11357	2.07616	1.71467	1.55823	1.91433	1.86695	1.6235	1.45864	1.57245	1.73978	1.8236	1.62025	1.57639	1.95107	2.14485	2.31038	2.01516	1.47839	2.50748	1.64269
	591.001	0.946155	1.00534	0.859476	1.088	1.07634	0.889568	1.05208	1.10033	1.14465	1.00467	1.46406	1.09012	1.08341	1.469	1.39058	1.32552	1.19968	1.26995	1.35371	1.44358	2.10104	2.0735	1.64542	1.52095	1.94347	1.87447	1.58579	1.45724	1.57607	1.72928	1.91504	1.71933	1.62903	1.99766	2.01422	2.17571	2.06297	1.49691	2.60988	1.77778
	594.001	1.04637	0.967399	0.958187	0.948896	1.06367	0.788277	1.08872	1.15622	1.31882	1.0053	1.37316	1.25495	1.0984	1.36574	1.42815	1.28868	1.23456	1.16172	1.39668	1.48357	2.16464	2.06948	1.68618	1.56889	1.9535	1.92538	1.57273	1.43692	1.55334	1.71587	1.94827	1.65098	1.43932	1.93597	2.12221	2.23272	1.94408	1.52524	2.56047	1.65667
	597.001	1.20349	0.904386	0.793598	0.964393	1.09673	0.837291	1.16416	1.03577	1.39174	1.07118	1.37396	1.11177	1.07824	1.38619	1.43655	1.29826	1.25485	1.14738	1.40082	1.52441	2.0629	2.09581	1.70271	1.56232	1.90692	1.88481	1.57127	1.42689	1.55157	1.74137	1.87246	1.64308	1.48331	1.92035	2.09405	2.34949	1.97805	1.6364	2.61118	1.71863
	600.001	1.07956	0.969207	0.777722	1.0346	0.935118	0.78783	1.16208	1.1414	1.09849	1.03029	1.47709	1.22562	1.17817	1.47549	1.44035	1.24846	1.28758	1.26022	1.42998	1.49671	2.0728	2.10011	1.72167	1.56506	1.87738	1.9361	1.58612	1.44426	1.54872	1.77557	1.90983	1.69612	1.5381	2.0721	2.11205	2.46654	1.89261	1.59717	2.63004	1.79137
	603.001	0.937994	0.977583	0.80576	1.00687	1.00426	0.823511	0.874251	1.06457	1.10865	0.988802	1.49647	1.14412	1.19197	1.59002	1.35024	1.39277	1.29845	1.12223	1.39482	1.31621	2.13282	2.12936	1.64901	1.57274	1.94174	1.86227	1.56713	1.43735	1.56818	1.72178	1.94072	1.59806	1.56736	1.96746	2.06705	2.40815	2.04416	1.72684	2.64564	1.78937
	606.001	1.13752	0.901052	0.74659	1.03768	0.937631	0.858606	1.09442	1.0309	1.23209	1.07388	1.30398	1.12063	1.15654	1.5734	1.58318	1.28976	1.29586	1.16448	1.38136	1.4385	2.04775	2.12707	1.66953	1.56068	1.95015	1.91546	1.57201	1.42751	1.57595	1.74272	1.93533	1.68146	1.62765	2.0911	2.15704	2.49077	2.0196	1.67526	2.70254	1.80456
	609.001	0.989639	0.970672	0.814265	0.94382	1.00044	0.850719	1.06588	1.06766	0.979474	0.982945	1.44891	1.23249	1.12167	1.51269	1.51537	1.29969	1.37036	1.15666	1.65361	1.35766	2.06482	2.10554	1.65335	1.53455	1.88648	1.91958	1.61931	1.45188	1.56666	1.72782	1.93192	1.64716	1.60448	1.97892	2.14949	2.5117	1.92318	1.68289	2.69506	1.70583
	612.001	1.0675	0.916749	0.885734	0.96793	1.0949	0.758336	0.872348	1.07705	1.21947	1.07384	1.27946	1.11154	1.16424	1.42365	1.29704	1.35742	1.24057	1.24345	1.39435	1.40449	2.04278	2.06717	1.72046	1.55663	1.9527	1.88889	1.60829	1.42905	1.54164	1.77084	1.93641	1.65315	1.70247	2.00989	2.24151	2.62324	2.03501	1.75554	2.82542	1.80056
	615.001	1.2192	0.937538	0.937855	1.08902	1.0744	0.795142	0.899963	1.14708	1.06293	0.936364	1.49711	1.1725	1.16566	1.44324	1.57753	1.28683	1.29543	1.13687	1.55324	1.2692	2.18973	2.12279	1.68703	1.57075	1.90676	1.94233	1.63139	1.43839	1.56239	1.75903	1.92689	1.64206	1.69285	2.01822	2.18171	2.54007	1.99321	1.7036	2.9028	1.63629
	618.001	1.06218	1.00062	0.7988	1.03397	0.973854	0.779841	1.15532	1.21545	1.01546	1.00421	1.5133	1.18222	1.09065	1.36869	1.52995	1.29923	1.39892	1.28754	1.45506	1.37269	2.07463	2.09235	1.67461	1.54434	1.95075	1.94251	1.58946	1.45795	1.57419	1.76125	1.97467	1.68095	1.71229	1.97423	2.13643	2.48472	2.06402	1.72975	3.0169	1.7466
	621.001	0.964321	0.886809	0.883879	0.963861	0.984753	0.849143	0.908337	1.11871	1.34569	0.950699	1.29513	1.25995	1.18592	1.37131	1.56006	1.30974	1.17179	1.20475	1.55523	1.38994	2.20482	2.09406	1.73813	1.58023	1.93107	1.90432	1.63594	1.47255	1.55144	1.76146	1.94611	1.65723	1.75589	2.05127	2.19274	2.63509	2.00862	1.78932	2.97659	1.89009
	624.001	0.957169	0.925535	0.91201	1.06389	1.00433	0.879628	0.969648	1.06826	1.37445	1.03722	1.29692	1.24218	1.08089	1.44168	1.54123	1.26188	1.32213	1.09217	1.61077	1.46702	2.12777	2.10583	1.71181	1.5741	1.94917	1.9382	1.58272	1.44307	1.55345	1.77375	1.92438	1.69676	1.66084	2.07184	2.17823	2.4558	2.06663	1.76026	2.94083	1.72302
	627.001	1.08824	0.997339	0.963895	1.09063	1.0949	0.765408	0.958393	1.02536	1.17074	0.971671	1.32689	1.16354	1.11997	1.42211	1.44941	1.34846	1.28432	1.23882	1.33253	1.45991	2.16382	2.13494	1.70655	1.53348	1.92108	1.92846	1.59285	1.47092	1.58493	1.73235	1.94737	1.67228	1.70719	1.90474	1.99681	2.41917	1.9804	1.80421	2.99317	1.77298
	630.001	1.22502	0.897861	0.774603	1.09849	1.09509	0.810448	0.901782	1.17848	0.974924	0.972423	1.44826	1.19316	1.21649	1.38229	1.46807	1.33574	1.16908	1.16906	1.54015	1.29697	2.1974	2.122	1.68469	1.53917	1.89783	1.95952	1.62492	1.43893	1.57299	1.75674	1.9242	1.66208	1.77769	1.9456	2.15443	2.66813	2.0324	1.83218	3.05364	1.74221
	633.001	0.946479	0.939811	0.953134	1.04253	1.03202	0.912196	1.00907	1.05947	1.07688	1.00297	1.28081	1.16031	1.17627	1.45308	1.30975	1.35968	1.31505	1.07566	1.56873	1.3137	2.12241	2.11346	1.70453	1.53726	1.94656	1.96059	1.61545	1.44106	1.55299	1.75294	1.92869	1.68745	1.64317	1.95393	2.19361	2.47205	2.07708	1.90737	3.02211	1.65907
	636.001	1.23727	0.92854	0.948919	0.954499	1.07365	0.905157	0.886518	1.03016	1.39052	0.953768	1.27496	1.12972	1.14383	1.48714	1.46442	1.23946	1.22228	1.23	1.61345	1.48577	2.07087	2.08926	1.69722	1.55003	1.97104	1.95376	1.58813	1.4511	1.55233	1.79655	1.93497	1.59436	1.80833	2.04815	2.15211	2.62269	1.91246	1.81293	3.08095	1.71982
	639.001	0.962865	0.973446	0.995059	0.943186	0.978732	0.888902	0.924417	1.05716	1.38998	0.938156	1.33754	1.18816	1.18325	1.44689	1.40117	1.28655	1.20114	1.16984	1.42509	1.46692	2.11306	2.11982	1.69779	1.5478	1.94245	1.9541	1.59488	1.44107	1.58194	1.7661	1.94485	1.57689	1.69442	1.96642	2.11379	2.7301	2.00418	1.76135	3.09558	1.7494
	642.001	0.97127	0.935617	0.914476	1.0589	0.95893	0.834394	1.08094	1.07054	1.22665	1.06096	1.32629	1.17723	1.19551	1.45119	1.40386	1.30068	1.2331	1.11583	1.68842	1.41348	2.07838	2.12817	1.66379	1.55952	1.90904	1.89619	1.63006	1.45877	1.56079	1.75466	1.94144	1.61183	1.63963	1.93545	1.99855	2.72597	1.97361	1.96622	3.17198	1.71423
	645.001	1.10326	0.942321	0.908778	1.09228	0.924641	0.852021	1.14331	1.0136	1.34764	1.00387	1.32333	1.202	1.13096	1.46605	1.46635	1.31436	1.24208	1.14915	1.71085	1.3709	2.18478	2.12706	1.66302	1.55156	1.92032	1.8886	1.62891	1.45512	1.5618	1.74286	1.92402	1.66973	1.70031	1.96018	2.15298	2.71137	1.92579	2.0563	3.15995	1.76139
	648.001	1.18751	0.958719	0.945183	1.09805	0.923951	0.900882	1.02941	1.09897	1.01283	0.991513	1.37233	1.19046	1.21999	1.47842	1.51012	1.28145	1.2508	1.14984	1.69993	1.37485	2.13714	2.14233	1.69369	1.57659	1.96795	1.93927	1.61396	1.46211	1.58073	1.74304	1.94863	1.65098	1.67243	1.95445	2.0807	2.77141	2.03998	1.80821	3.08257	1.75899
	651.001	1.033	0.95784	0.971708	1.00514	1.01917	0.785377	1.1671	1.16991	1.07312	1.05166	1.49751	1.21193	1.11122	1.4895	1.43888	1.32532	1.28761	1.11179	1.38863	1.34074	2.09065	2.15351	1.73389	1.56883	1.91996	1.92787	1.61697	1.43315	1.58496	1.792	1.94593	1.61566	1.65004	1.91176	2.22061	2.81493	1.9399	1.80167	3.14044	1.66107
	654.001	0.995923	0.931326	0.815952	0.985411	0.997299	0.775277	0.938272	1.12425	1.38258	1.06196	1.42825	1.19936	1.23659	1.48839	1.59203	1.37044	1.30451	1.18089	1.53451	1.38631	2.19843	2.13103	1.68933	1.55992	1.97356	1.91002	1.63107	1.46503	1.59417	1.78444	1.92438	1.62586	1.77749	1.96018	2.07663	2.83999	2.02064	1.84562	3.17815	1.68825
	657.001	0.991941	0.884639	0.854416	1.05724	1.00544	0.857639	1.12298	1.02655	1.07573	1.01371	1.42075	1.19542	1.23508	1.50837	1.54856	1.34752	1.32588	1.25765	1.53011	1.37126	2.20002	2.13122	1.73277	1.54879	1.91858	1.93423	1.63039	1.45014	1.58355	1.80304	1.92042	1.69523	1.66752	1.99584	2.06647	2.85293	1.98955	1.90955	3.33615	1.79017
	660.001	1.09743	1.00391	0.918972	1.10396	1.05724	0.885205	1.05494	1.18377	1.04667	1.07334	1.40901	1.17208	1.20497	1.51475	1.49138	1.4913	1.35014	1.30744	1.60151	1.36254	2.17818	2.11835	1.6871	1.5816	1.94504	1.91021	1.61902	1.44449	1.56058	1.81321	1.94324	1.68095	1.68853	1.88548	2.05776	2.93253	1.92631	1.86088	3.28934	1.89808
	663.001	1.21605	0.957211	0.87931	0.945079	0.96433	0.864541	1.00779	1.06237	1.26349	0.97568	1.44888	1.13153	1.12839	1.54178	1.64962	1.44185	1.35543	1.16164	1.52263	1.34345	2.11737	2.14033	1.68369	1.5897	1.9371	1.94941	1.62336	1.46039	1.58489	1.76402	1.92959	1.63708	1.89356	1.95653	2.23628	2.78628	2.01725	1.84235	3.30819	1.78897
	666.001	1.0838	0.906484	0.952755	1.0217	0.92389	0.815425	0.989969	1.18091	1.40301	1.02329	1.41032	1.18176	1.16987	1.5619	1.63816	1.48195	1.23681	1.11578	1.58518	1.37595	2.2191	2.14285	1.69606	1.59824	1.98721	1.92448	1.64926	1.45695	1.57217	1.81661	1.94737	1.61362	1.70974	2.06637	2.10102	2.84715	1.97518	1.93571	3.14142	1.76499
	669.001	1.18649	0.957993	0.902571	1.09852	0.937919	0.837076	1.13916	1.09058	1.01784	0.967347	1.48799	1.14173	1.1464	1.49157	1.39683	1.48265	1.24474	1.11025	1.47143	1.47002	2.21991	2.13382	1.7238	1.58657	1.92155	1.97893	1.64476	1.45953	1.55291	1.80201	1.86061	1.66986	1.63413	2.00312	2.12772	3.01625	1.9237	2.01961	3.20449	1.70144
	672.001	0.971846	1.00179	0.970469	0.987319	1.04578	0.894999	1.08903	1.0507	1.25574	0.939478	1.45938	1.12857	1.22012	1.58856	1.48289	1.47611	1.42322	1.18665	1.3544	1.42908	2.17276	2.15679	1.70631	1.59512	1.91348	1.91658	1.65272	1.44589	1.55601	1.75033	1.91126	1.66093	1.71563	1.92009	2.17416	2.86422	2.00627	1.98547	3.16872	1.749
	675.001	0.989044	0.904487	0.864375	0.996873	1.04788	0.885818	0.961575	1.21897	1.16979	0.955166	1.46545	1.17385	1.23466	1.41404	1.55225	1.41208	1.36235	1.25051	1.34252	1.45959	2.16766	2.14247	1.70118	1.5746	1.93742	1.97954	1.63427	1.45163	1.58397	1.78487	1.95258	1.5593	1.76355	1.99584	2.05893	2.82429	2.08884	1.99746	3.18661	1.77818
	678.001	1.17892	0.974501	0.962025	0.948213	1.01079	0.764322	0.967299	1.1018	1.07334	1.00768	1.52882	1.23301	1.17306	1.63484	1.53974	1.43507	1.35882	1.17912	1.45255	1.46421	2.20825	2.13454	1.71025	1.54159	1.98623	1.98383	1.61243	1.44346	1.55904	1.81029	1.96389	1.70798	1.67812	1.94534	2.0865	2.88791	1.92501	2.06611	3.29584	1.86171
	681.001	1.06086	0.977758	1.00145	0.995474	0.983041	0.865709	1.16995	1.01412	1.02086	1.06445	1.55539	1.14162	1.11166	1.59887	1.38308	1.47453	1.42963	1.34513	1.33455	1.57085	2.23763	2.14848	1.70561	1.56746	1.97546	1.95848	1.59951	1.46423	1.57832	1.81332	1.93515	1.64639	1.84407	1.98464	2.07199	2.83586	1.977	2.01271	3.2383	1.6275
	684.001	1.17118	0.968959	0.95893	0.958378	0.998608	0.901667	0.879579	1.16016	1.36098	0.949364	1.55817	1.19805	1.16233	1.54999	1.35283	1.34175	1.4468	1.11769	1.54216	1.44427	2.11593	2.15949	1.69002	1.5419	1.94687	1.93563	1.62865	1.44368	1.55703	1.81191	1.92258	1.71959	1.8802	2.01666	2.19768	2.86946	1.90463	2.1275	3.25943	1.74021
	687.001	0.950189	0.964383	0.903749	1.09105	0.937582	0.897607	1.14241	1.10604	1.24616	1.03403	1.38123	1.27862	1.17966	1.54024	1.62288	1.28069	1.34269	1.24882	1.60072	1.4943	2.18749	2.17252	1.74239	1.5582	1.96907	1.96085	1.63066	1.48406	1.57976	1.75627	1.85234	1.63032	2.0165	1.95341	2.24935	2.91518	1.844	2.04686	3.16092	1.70144
	690.001	0.958978	0.948747	0.767692	0.966527	1.05743	0.82675	1.1095	1.17735	1.25097	1.05307	1.40845	1.12573	1.13319	1.66911	1.54672	1.46727	1.29746	1.3624	1.55144	1.52366	2.11121	2.12848	1.72771	1.55081	1.97159	1.95431	1.65472	1.47763	1.59765	1.78765	1.94737	1.64486	1.96072	1.9456	2.10624	2.89204	2.01437	2.11951	3.21586	1.75579
	693.001	1.06924	0.961831	0.969684	1.06899	0.938485	0.881434	1.00647	1.1421	1.25364	1.03709	1.54595	1.18246	1.23215	1.68558	1.45949	1.32318	1.37042	1.24192	1.33876	1.48104	2.11818	2.14986	1.70177	1.57726	1.91279	1.91934	1.64293	1.45578	1.60398	1.79801	1.97683	1.61655	1.94305	1.96044	2.06531	2.90223	1.94042	2.17145	3.44636	1.74221
	696.001	1.2159	0.979019	0.868424	0.943015	1.08597	0.813963	1.04768	1.07688	1.38958	0.930603	1.52538	1.21268	1.1641	1.57514	1.54733	1.31911	1.24441	1.34091	1.52151	1.38598	2.12203	2.16726	1.68259	1.59465	1.98904	1.90981	1.60833	1.46722	1.57289	1.7555	2.00629	1.6404	1.8967	1.96278	2.10624	2.86533	1.92866	2.2372	3.33323	1.63869
	699.001	0.992146	0.950545	0.802548	0.947086	0.976514	0.893754	1.0754	1.08661	1.12529	0.982947	1.38474	1.21264	1.19957	1.67165	1.36374	1.30553	1.42248	1.16707	1.7635	1.38866	2.10868	2.18715	1.7307	1.58673	1.92851	1.98521	1.65419	1.44659	1.58592	1.80561	1.90569	1.66399	1.97408	2.00547	2.13266	2.83944	1.87954	2.09989	3.20026	1.79856
	702.001	1.23986	0.886552	1.00078	1.08205	0.93203	0.82102	1.00386	1.20278	1.34469	1.08622	1.43149	1.29998	1.22395	1.68013	1.4909	1.38827	1.27836	1.14897	1.41403	1.52545	2.23479	2.17761	1.71888	1.60832	1.97875	2.00456	1.65992	1.47295	1.60716	1.80593	1.91342	1.62765	1.99038	2.04295	2.09579	2.82567	2.01698	2.18307	3.18206	1.76219
	705.001	0.962524	0.951283	0.867414	0.983753	1.06181	0.878323	0.957577	1.17972	1.26184	1.08564	1.38153	1.15391	1.10958	1.69432	1.59564	1.33466	1.29748	1.11141	1.72233	1.56583	2.16515	2.17411	1.73399	1.57439	1.99196	1.9927	1.63874	1.49274	1.5842	1.77553	1.8942	1.61987	1.94442	1.97293	2.16226	2.90581	1.99112	2.21322	3.31339	1.71423
	708.001	1.08131	0.904704	0.99881	0.943374	1.04204	0.814396	0.874864	1.15457	1.33712	0.932984	1.3887	1.2242	1.154	1.71948	1.66401	1.48581	1.3264	1.25942	1.73471	1.60007	2.14883	2.19446	1.75262	1.58662	1.93961	1.97477	1.62761	1.48207	1.56575	1.77347	1.90534	1.73043	1.95896	2.04737	2.11466	2.80005	1.94251	2.15256	3.2461	1.78018
	711.001	1.24203	0.997705	0.867297	0.9647	0.962921	0.759082	0.879515	1.17	1.0733	1.06483	1.39015	1.2211	1.12081	1.5754	1.42382	1.36968	1.28469	1.20009	1.71815	1.64748	2.22471	2.21775	1.70396	1.57754	1.9407	1.9942	1.64625	1.46122	1.59457	1.82795	1.92276	1.59691	1.88845	1.981	2.07808	2.81603	1.87928	2.13004	3.24057	1.67226
	714.001	1.10866	0.990018	0.867984	1.02122	1.03349	0.887625	1.14975	1.04496	1.11595	1.10649	1.3583	1.15588	1.15288	1.48082	1.57521	1.46082	1.28887	1.36718	1.61613	1.68261	2.24681	2.19976	1.70951	1.56376	1.98467	1.97782	1.66549	1.45398	1.58523	1.80288	1.99964	1.65085	1.91084	2.03696	2.13353	2.76288	1.97491	2.16782	3.15897	1.63469
	717.001	1.05922	0.910824	0.777189	0.987567	0.982775	0.774221	0.914351	1.14881	1.29678	1.01773	1.36628	1.19683	1.18293	1.45148	1.5544	1.46236	1.31883	1.28464	1.68516	1.60967	2.16786	2.18635	1.77244	1.58795	1.94771	1.95567	1.63189	1.46984	1.58578	1.79723	1.93928	1.61196	2.02121	2.06117	2.10073	2.76618	1.8717	2.22811	3.31794	1.69784
	720.001	0.946712	0.896138	0.962849	1.01275	0.971846	0.842824	0.969315	1.02758	1.33661	1.00654	1.33876	1.1906	1.18131	1.55332	1.55681	1.45196	1.32454	1.30284	1.41534	1.6249	2.2574	2.18155	1.73048	1.58846	2.01615	1.97293	1.62144	1.46851	1.59662	1.81072	1.92869	1.68745	1.98449	2.038	1.99884	2.89149	1.85811	2.20233	3.40962	1.67786
	723.001	1.11641	0.907883	0.833891	0.989463	0.991081	0.820372	0.876215	1.10043	1.12711	1.00464	1.4071	1.20145	1.2098	1.58621	1.52829	1.44526	1.31569	1.30641	1.52083	1.58501	2.13898	2.18877	1.69977	1.58834	1.93868	1.98454	1.64302	1.47703	1.56536	1.82171	1.96785	1.64932	1.90122	1.94456	2.01335	2.63178	1.97805	2.29895	3.35858	1.72502
	726.001	1.23991	0.952349	0.846314	0.942171	0.977781	0.854628	0.922111	1.09456	1.09588	1.02148	1.3955	1.23066	1.14154	1.53601	1.55237	1.45152	1.30769	1.24846	1.53289	1.54811	2.21388	2.14668	1.72656	1.5815	1.97054	2.00144	1.62735	1.47786	1.58886	1.79836	1.93372	1.66335	1.86724	2.06325	2.07808	2.71192	1.88398	2.42717	3.26788	1.68026
	729.001	0.958999	0.970682	0.946174	1.0198	1.00039	0.824154	0.920052	1.07443	1.34603	0.931751	1.51521	1.24846	1.1192	1.47714	1.56023	1.52072	1.35856	1.13275	1.6092	1.52127	2.14297	2.14603	1.71681	1.59539	1.95311	2.00131	1.64268	1.48338	1.60235	1.79165	1.95815	1.68414	1.8643	1.9771	2.07286	3.00881	1.99503	2.32946	3.10371	1.80456
	732.001	0.990834	0.927687	0.743546	0.97993	1.09778	0.836488	1.17811	1.14909	1.05178	1.00461	1.34694	1.17577	1.23362	1.74423	1.56788	1.4321	1.35697	1.17384	1.52198	1.49298	2.25969	2.1892	1.72088	1.60926	2.0149	1.9788	1.62236	1.47194	1.59241	1.82884	1.95761	1.63593	1.91536	1.96746	2.12075	2.88433	1.92579	2.40465	3.2409	1.79337
	735.001	1.05947	0.976765	0.969923	1.0053	1.01408	0.877422	1.11641	1.04524	1.12348	1.00841	1.51645	1.30848	1.21614	1.49338	1.57033	1.39604	1.49337	1.16282	1.56386	1.52384	2.23639	2.14041	1.72757	1.60789	1.94966	1.98044	1.63671	1.45927	1.57527	1.82482	2.00575	1.72379	1.96976	1.9594	2.00987	2.72377	1.90253	2.28769	3.25065	1.74101
	738.001	0.992431	0.88499	0.958864	1.0777	1.04219	0.762844	0.902856	1.13599	1.32964	1.09822	1.44921	1.16118	1.17384	1.51432	1.69922	1.32818	1.32607	1.22553	1.57116	1.53502	2.19381	2.21177	1.73179	1.60332	1.99396	2.00099	1.61938	1.48874	1.57096	1.77369	1.92527	1.63236	1.92773	2.02421	2.06154	2.85651	1.92474	2.36288	3.27568	1.71543
	741.001	1.09561	0.936849	0.765032	1.04649	0.917686	0.755665	1.14092	1.1596	1.16809	1.06557	1.57615	1.18635	1.18075	1.59999	1.59952	1.496	1.36039	1.14041	1.62484	1.57799	2.233	2.16321	1.72253	1.58259	1.99502	1.98128	1.63712	1.49462	1.57628	1.82501	1.91485	1.62624	1.81854	1.91801	2.00958	2.98265	1.89809	2.40429	3.14987	1.72582
	744.001	1.0402	0.941069	0.766565	0.958712	0.947028	0.778979	1.00189	1.11266	1.27524	1.08703	1.36566	1.30322	1.19332	1.53015	1.4544	1.4265	1.33544	1.30497	1.65608	1.46275	2.25369	2.15984	1.76089	1.56014	1.98831	1.94859	1.6125	1.49518	1.58493	1.77012	1.9524	1.68516	1.88983	1.94092	2.06067	2.84605	1.82022	2.27497	3.21099	1.7514
	747.001	1.02229	0.994023	0.764504	1.00901	1.00405	0.829905	1.1718	1.08995	1.35469	1.03732	1.4699	1.15994	1.12105	1.73701	1.41502	1.46934	1.34034	1.37204	1.853	1.49401	2.21429	2.16851	1.69919	1.60108	1.94428	1.9544	1.62217	1.48796	1.56669	1.79887	1.96264	1.65953	1.86174	1.9771	2.10537	2.77279	1.89652	2.38867	3.21619	1.82534
	750.001	1.07129	0.94138	0.949591	0.947921	1.05592	0.778382	1.13675	1.11137	1.037	0.987164	1.50676	1.29465	1.21432	1.5334	1.50303	1.49877	1.44171	1.32952	1.81978	1.41512	2.12807	2.18269	1.73244	1.58021	1.98691	1.97244	1.64576	1.45654	1.61526	1.81053	1.9233	1.70288	1.87156	1.93285	2.09608	2.78931	1.93703	2.19324	3.24187	1.80176
	753.001	1.02859	0.954685	0.787222	1.07037	1.08488	0.803527	1.01868	1.05942	1.20483	0.970187	1.58408	1.24213	1.21156	1.62819	1.69326	1.36294	1.39223	1.23999	1.84346	1.45276	2.18638	2.18417	1.74477	1.59847	2.01323	1.9632	1.66072	1.48303	1.57923	1.82068	1.95869	1.6682	1.80538	1.95237	1.99855	2.87937	1.89861	2.20995	3.22074	1.63189
	756.001	1.16816	0.879128	0.821428	1.09025	0.930767	0.850614	0.892465	1.11725	1.24095	1.02439	1.33116	1.30268	1.1766	1.70866	1.53506	1.51084	1.45324	1.39155	1.79104	1.64535	2.21364	2.21147	1.7589	1.59975	2.00796	1.95996	1.65986	1.48673	1.59438	1.83994	1.90839	1.66501	1.95405	1.8558	1.94107	2.72872	1.92109	2.18671	3.00975	1.66507
	759.001	1.1547	1.00102	0.868947	1.08472	0.939051	0.818014	1.14749	1.13233	1.06697	0.963163	1.4065	1.28133	1.15495	1.55565	1.55757	1.53395	1.3496	1.35614	1.72754	1.43801	2.25903	2.24235	1.77349	1.60699	1.99315	1.97429	1.67623	1.47872	1.57767	1.86464	1.95707	1.66986	1.97584	1.84773	1.91843	2.86009	1.93023	2.44824	3.1814	1.72022
	762.001	0.930772	0.906659	0.858958	1.03945	1.09722	0.888603	0.994834	1.05066	0.976157	0.999396	1.37448	1.26584	1.1533	1.5057	1.4919	1.41046	1.38193	1.26613	1.78584	1.54579	2.23594	2.25727	1.77578	1.63404	2.02183	1.98522	1.69627	1.49434	1.5991	1.85197	1.99282	1.62816	1.83288	1.96825	1.94136	2.81217	1.96812	2.32292	3.41255	1.65508
	765.001	1.15564	0.979773	0.899261	1.0697	1.06953	0.824293	0.952912	1.07498	1.08613	1.01934	1.6029	1.26772	1.16306	1.5679	1.54598	1.49965	1.34249	1.2992	1.8103	1.52616	2.25014	2.27824	1.81067	1.61706	2.02101	2.0008	1.67687	1.4967	1.5801	1.85558	1.91755	1.64524	1.84741	2.12467	2.00203	2.82126	1.94878	2.37087	3.30397	1.81175
	768.001	1.17376	0.926968	0.848578	1.05499	0.950936	0.876843	1.16041	1.17316	1.09971	1.10298	1.53276	1.19571	1.194	1.64574	1.46039	1.56474	1.33063	1.32334	1.82238	1.67667	2.24849	2.30444	1.80109	1.64613	2.0308	1.99279	1.71575	1.49931	1.62742	1.85309	1.88324	1.61719	1.97015	2.03071	2.03715	2.87469	1.95114	2.35089	3.09005	1.7554
	771.001	1.17265	0.970012	0.876584	0.979028	0.986703	0.784166	1.14627	1.18006	1.39048	1.03353	1.47319	1.36822	1.25423	1.63499	1.58142	1.39754	1.52659	1.36084	1.80597	1.55238	2.33436	2.25242	1.80083	1.65521	2.04859	2.01255	1.69009	1.51124	1.62703	1.8804	1.96479	1.67546	1.84623	1.95029	2.01655	2.7805	2.01934	2.39956	3.12094	1.6247
	774.001	1.23834	0.995064	0.968405	0.971032	1.0008	0.762996	0.976914	1.21227	1.31163	0.979677	1.51363	1.37289	1.24546	1.68051	1.57142	1.46998	1.45736	1.44536	1.76677	1.65454	2.30091	2.2985	1.79382	1.61773	2.0871	2.03548	1.67789	1.50334	1.62905	1.85551	1.96084	1.66348	1.98311	2.03306	2.05196	2.72267	2.05226	2.31057	3.14142	1.63589
	777.001	0.968511	0.889805	0.903365	0.96956	0.973216	0.84625	0.914365	1.11265	1.25269	1.06711	1.45933	1.33438	1.18622	1.59617	1.70674	1.55721	1.50192	1.34016	1.77287	1.48261	2.31566	2.297	1.81272	1.62974	2.10553	2.02323	1.67285	1.49876	1.65498	1.87943	1.94054	1.64716	1.94442	1.96799	1.92337	2.65492	2.05357	2.23284	3.20319	1.60072
	780.001	1.2484	0.936503	0.847512	1.05617	1.0814	0.77186	1.1225	1.0701	0.991025	1.08214	1.53021	1.19691	1.2391	1.70278	1.55121	1.40054	1.47804	1.2322	1.7833	1.68476	2.27831	2.23982	1.77031	1.61624	2.04815	2.03348	1.6732	1.52714	1.64053	1.88808	1.9427	1.68108	1.91064	1.92426	2.00029	2.93941	1.90123	2.32147	3.23114	1.78777
	783.001	1.06269	0.935225	0.75496	1.02552	1.08956	0.885148	0.968127	1.20134	1.20011	0.968936	1.50642	1.34561	1.23388	1.74659	1.66119	1.44645	1.45629	1.26386	1.76997	1.62838	2.24574	2.27348	1.81674	1.60157	2.08106	2.03746	1.68801	1.52143	1.61395	1.8451	1.94378	1.63338	1.84034	2.02525	2.03222	2.63756	2.05069	2.31929	3.31925	1.76019
	786.001	1.14797	0.974288	0.751137	0.969794	1.01496	0.854293	1.01685	1.07805	1.28838	1.04176	1.38585	1.3317	1.20706	1.72671	1.74781	1.43549	1.37114	1.36846	1.79147	1.45614	2.2338	2.28056	1.75076	1.61796	2.09141	2.05623	1.66987	1.52474	1.62047	1.87164	1.92168	1.62637	1.9238	1.93181	2.0688	2.74607	1.97178	2.34689	3.15702	1.66507
	789.001	0.92328	0.923222	0.951515	0.986893	1.10078	0.854391	1.16278	1.22394	0.973443	0.989357	1.5289	1.22827	1.14143	1.59863	1.67275	1.48661	1.34991	1.4252	1.91046	1.70144	2.34947	2.27126	1.80416	1.63956	2.08959	2.0602	1.71255	1.52945	1.61595	1.87031	1.89204	1.68031	1.8152	1.93259	1.97678	2.68108	2.00313	2.22448	3.25195	1.7498
	792.001	1.07693	0.967326	0.764736	0.951088	1.0256	0.900802	0.989101	1.21537	1.05071	1.07566	1.43818	1.29617	1.24223	1.75601	1.54296	1.38035	1.42011	1.23052	1.91133	1.66949	2.30009	2.28409	1.82667	1.61132	2.09789	2.00162	1.67089	1.53198	1.62905	1.87233	1.89923	1.67955	1.97604	1.8938	2.00697	2.80198	2.03972	2.36288	3.07217	1.72822
	795.001	1.24537	0.890498	0.992331	1.07436	1.01961	0.828588	0.913182	1.12344	1.40299	0.930786	1.5846	1.28511	1.25309	1.68587	1.51931	1.52493	1.37328	1.34342	1.78953	1.50561	2.3267	2.24279	1.78065	1.657	2.07723	2.08278	1.71998	1.5169	1.63351	1.87671	1.96767	1.65443	1.86096	1.90422	2.01277	2.76948	2.05357	2.23356	3.04616	1.80176
	798.001	1.0521	0.993413	0.838584	0.989221	0.966084	0.761217	1.06156	1.21594	1.01105	1.03867	1.50716	1.27768	1.26302	1.71769	1.55542	1.4088	1.45668	1.34577	1.44767	1.60346	2.35415	2.30938	1.78432	1.60252	2.08062	2.07763	1.71891	1.49129	1.61454	1.83366	1.93695	1.70862	1.91712	1.92452	1.8926	2.6987	1.92684	2.3142	3.17133	1.73141
	801.001	1.19094	1.00501	0.763067	1.07864	0.953944	0.875413	0.929707	1.05152	1.14044	0.956737	1.39693	1.21709	1.18823	1.76429	1.71527	1.5401	1.489	1.35601	1.89696	1.52028	2.3621	2.25335	1.7927	1.62832	2.04424	2.01509	1.72167	1.52825	1.61818	1.8857	1.88342	1.63772	1.91595	1.94118	1.97678	2.87111	1.97413	2.29096	3.18173	1.6259
	804.001	1.17321	0.904658	0.7903	0.974122	1.03885	0.814549	0.888127	1.04474	1.03325	1.10182	1.61407	1.36114	1.17597	1.78491	1.61058	1.52239	1.49335	1.34374	1.84966	1.50377	2.33412	2.3063	1.8162	1.62139	2.09912	2.01489	1.71422	1.5242	1.64313	1.8929	1.93731	1.6455	1.91182	1.97866	2.03309	2.76728	1.96708	2.35925	3.1502	1.71503
	807.001	1.11423	0.972083	0.98983	1.08375	1.0632	0.834382	0.959189	1.03899	1.35493	1.03707	1.577	1.33041	1.15281	1.53532	1.65757	1.5767	1.38511	1.38195	1.59337	1.56347	2.23787	2.2816	1.79086	1.60684	2.07081	2.02135	1.66846	1.50041	1.66118	1.83261	1.86204	1.66093	1.96819	1.96825	1.98868	2.80005	2.0567	2.14566	3.24155	1.66986
	810.001	1.20094	0.968326	0.991468	0.957234	1.04865	0.789892	0.989699	1.06568	1.11389	1.03662	1.40376	1.30763	1.13893	1.62208	1.49494	1.50326	1.48886	1.25565	1.73729	1.47267	2.28403	2.31354	1.78852	1.62522	2.11366	2.09289	1.69615	1.5075	1.63699	1.88299	1.92132	1.62854	1.91496	1.95289	1.97823	2.71743	1.99895	2.38431	3.22334	1.56315
	813.001	1.0689	0.983508	0.946558	1.0895	0.948978	0.856804	1.10861	1.08204	1.12342	0.946863	1.5954	1.25057	1.16483	1.54571	1.73852	1.43419	1.438	1.21021	1.65343	1.46804	2.24576	2.24933	1.7649	1.60611	2.07407	2.01429	1.71927	1.50435	1.65229	1.90732	1.89204	1.65124	1.84584	2.02681	1.9553	2.84522	1.98249	2.34617	3.20644	1.74061
	816.001	1.09426	0.9578	0.88264	1.06206	0.965404	0.770492	1.16209	1.09633	1.21185	0.973247	1.60316	1.32786	1.18043	1.64969	1.74198	1.40009	1.31734	1.26733	1.60987	1.64517	2.32183	2.25955	1.76854	1.65653	2.04569	2.08403	1.72659	1.524	1.6274	1.87307	1.94108	1.62216	1.88865	1.92868	2.0148	2.7816	1.93807	2.41809	3.27503	1.76619
	819.001	1.14675	0.973418	0.755273	1.07148	1.1003	0.758042	1.1565	1.05479	1.0654	1.03553	1.43139	1.31726	1.26587	1.77259	1.49965	1.51315	1.53028	1.29779	1.63978	1.67656	2.29287	2.31499	1.81666	1.6278	2.07426	2.08591	1.68989	1.52564	1.64045	1.86167	1.9021	1.64002	1.99863	1.90448	1.92017	2.79923	1.96498	2.24809	3.18986	1.72582
	822.001	0.945229	0.982756	1.00049	0.944179	0.955475	0.790053	1.14575	1.09115	1.35822	1.07946	1.44627	1.20474	1.1812	1.79997	1.5627	1.5464	1.53129	1.44572	1.54925	1.54584	2.32113	2.27241	1.78522	1.62721	2.07005	2.01857	1.72192	1.50195	1.66037	1.89799	1.9109	1.6404	1.83896	2.02915	2.00842	2.6271	1.94774	2.27933	3.23244	1.70144
	825.001	1.24412	0.889604	0.925834	1.09627	1.03334	0.869532	1.05755	1.13724	1.28993	0.972292	1.53892	1.2148	1.2717	1.66329	1.55784	1.40973	1.48298	1.27604	1.86017	1.61497	2.3471	2.31507	1.83119	1.62853	2.06161	2.09352	1.68889	1.49761	1.61953	1.84451	1.90947	1.7252	1.80656	1.94248	2.04064	2.68907	1.95532	2.22376	3.19993	1.56435
	828.001	1.12048	0.998472	0.744177	1.03389	0.979229	0.883125	1.17329	1.19156	1.08105	0.974639	1.52289	1.21717	1.14206	1.7861	1.73975	1.48818	1.32389	1.42157	1.49489	1.63539	2.24558	2.26516	1.8043	1.66573	2.06153	2.02567	1.72457	1.49827	1.67073	1.87826	1.90444	1.6353	1.82757	2.02212	1.99187	2.72817	1.88268	2.2194	3.21911	1.57154
	831.001	1.17719	0.995184	0.795133	1.03784	0.970006	0.863524	1.18433	1.06908	1.09579	1.06691	1.42071	1.36019	1.16052	1.68253	1.67663	1.49559	1.45598	1.22702	1.56355	1.65704	2.3337	2.31704	1.80495	1.60496	2.08358	2.06697	1.72674	1.50158	1.63379	1.84676	1.89043	1.62675	1.90868	2.01588	2.0508	2.67447	2.05383	2.22811	3.47822	1.58393
	834.001	1.25016	0.915839	0.976676	1.10306	1.04347	0.809909	1.0879	1.2122	1.10656	0.986115	1.51611	1.37345	1.16254	1.74368	1.51469	1.41986	1.46194	1.29883	1.92169	1.69236	2.26422	2.25295	1.81618	1.6434	2.06977	2.01049	1.72971	1.51524	1.66833	1.90932	1.9145	1.66386	1.87294	1.99636	2.04906	2.88185	2.02691	2.32873	3.12256	1.67186
	837.001	1.00146	0.891447	0.754882	0.992131	0.924995	0.839635	1.02604	1.13775	1.25245	1.10379	1.49584	1.28099	1.16819	1.68501	1.64485	1.54632	1.40822	1.32379	1.56098	1.47277	2.2771	2.27895	1.81937	1.66624	2.11462	2.01998	1.68358	1.51057	1.64789	1.87339	1.9206	1.66947	1.93912	1.89667	2.00348	2.66731	1.97936	2.38576	3.16613	1.57834
	840.001	0.990528	0.993227	0.921881	1.08355	1.09449	0.811362	0.99624	1.07529	1.30901	0.996372	1.52209	1.19062	1.142	1.61389	1.47691	1.4781	1.32737	1.27957	1.78883	1.44766	2.31709	2.32497	1.76756	1.65218	2.02985	2.01989	1.68019	1.49955	1.63055	1.84982	1.96839	1.64563	1.89749	1.92686	1.8865	2.6428	2.01803	2.37087	3.11866	1.60552
	843.001	1.21474	0.95627	0.84675	1.088	1.06078	0.812832	0.964439	1.09599	1.14076	0.947403	1.48111	1.23125	1.19674	1.54096	1.72888	1.45939	1.51988	1.25171	1.66494	1.45611	2.34784	2.26571	1.75951	1.63471	2.08285	2.07133	1.72667	1.52921	1.62594	1.90078	1.89833	1.61872	1.84859	2.02577	1.8508	2.7111	1.9514	2.35961	3.29259	1.70743
	846.001	1.10341	1.00818	0.865021	1.01381	1.04934	0.807551	0.882677	1.11248	1.1471	1.08577	1.41485	1.29621	1.16323	1.56759	1.59355	1.53991	1.31567	1.25676	1.56075	1.50873	2.38104	2.25038	1.7693	1.64471	2.09049	2.04792	1.69697	1.50854	1.65734	1.84639	1.92851	1.60635	1.91457	2.0203	2.09173	2.84054	2.01646	2.48929	3.27048	1.66986
	849.001	0.977852	0.896484	0.833705	0.958497	0.938742	0.873656	0.942189	1.18073	1.26871	0.998727	1.61309	1.35255	1.16139	1.76626	1.54197	1.43671	1.50066	1.32077	1.4726	1.54752	2.29135	2.29286	1.76479	1.66332	2.04528	2.02528	1.69849	1.51642	1.65271	1.84864	1.87875	1.63759	1.78417	2.02499	1.90247	2.7436	1.92422	2.42644	3.2487	1.66946
	852.001	1.23622	0.92779	0.806552	0.985202	1.10109	0.76871	0.999375	1.06583	1.38979	1.02577	1.51292	1.26057	1.20535	1.71217	1.74101	1.55593	1.39079	1.34667	1.57706	1.62456	2.30767	2.30414	1.75957	1.6081	2.11602	2.0144	1.68002	1.51085	1.65173	1.87754	1.92869	1.66654	1.85821	1.90109	1.96865	2.72487	1.95297	2.34689	3.21001	1.72302
	855.001	1.18348	0.912001	0.971728	1.05564	1.0185	0.796995	1.05303	1.0893	1.08431	0.941734	1.4886	1.19315	1.25735	1.80386	1.48226	1.4399	1.35702	1.26253	1.92802	1.51271	2.34344	2.29446	1.83438	1.63869	2.04667	2.07077	1.71523	1.50958	1.63461	1.87099	1.91521	1.65927	1.88963	2.00234	1.94136	2.63096	1.98746	2.36578	3.1723	1.7518
	858.001	0.984755	0.96718	0.866148	0.997856	1.00476	0.848002	1.1165	1.1407	1.10384	1.06118	1.51245	1.27073	1.19848	1.59129	1.55539	1.40737	1.49525	1.29828	1.60041	1.54029	2.26767	2.30868	1.83949	1.61389	2.09431	2.03836	1.69675	1.50597	1.65705	1.86127	1.98222	1.62892	1.80872	1.97683	1.98781	2.81272	2.05148	2.29858	3.11508	1.67426
	861.001	1.00982	1.00702	0.785093	0.991428	0.947042	0.761594	1.15151	1.15683	0.990111	0.982343	1.49661	1.29116	1.22421	1.55677	1.55569	1.53275	1.46011	1.41925	1.72846	1.48738	2.3842	2.2637	1.79443	1.61472	2.12693	2.09318	1.68698	1.52804	1.63604	1.91487	1.95617	1.65073	1.91673	2.05726	2.03077	2.84467	2.02718	2.43952	3.03153	1.65627
	864.001	0.963781	0.930262	0.841667	0.944346	0.921006	0.908521	0.931495	1.16835	1.10224	1.08578	1.48468	1.32902	1.22142	1.74913	1.56962	1.41434	1.51337	1.26809	1.52118	1.58806	2.33091	2.29543	1.78273	1.61628	2.12177	2.08826	1.68759	1.52065	1.64069	1.90063	1.91252	1.5746	1.92851	1.95471	1.97039	2.69017	1.97283	2.2016	3.06437	1.63549
	867.001	1.13842	0.879779	0.914105	1.09475	0.916656	0.7783	0.958812	1.14674	0.970476	1.02186	1.53123	1.34108	1.17515	1.73475	1.55989	1.52247	1.40468	1.39102	1.45792	1.56505	2.32544	2.2809	1.78826	1.6541	2.11968	2.03579	1.7333	1.52496	1.6759	1.89297	1.95419	1.57026	1.91025	1.98673	1.99477	2.83228	1.9595	2.23465	3.17165	1.79057
	870.001	1.00742	0.917626	0.983176	0.958673	1.05615	0.897458	1.17655	1.11235	1.18422	1.07863	1.55344	1.36166	1.14355	1.64135	1.71158	1.42939	1.42907	1.22062	1.80312	1.64446	2.34474	2.27891	1.77382	1.61797	2.07003	2.05389	1.72186	1.52201	1.67163	1.89146	1.88629	1.67521	1.81834	1.91281	1.91292	2.90058	1.98876	2.28405	3.14207	1.60472
	873.001	1.17203	0.925732	0.786838	1.06233	0.950646	0.790749	1.11677	1.01978	1.39014	0.934275	1.47792	1.19815	1.17702	1.79805	1.6055	1.47022	1.39098	1.44561	1.46786	1.59249	2.25816	2.30713	1.80165	1.63834	2.05124	2.03257	1.69591	1.5301	1.66715	1.91373	1.90767	1.5899	1.87569	1.97631	2.00522	2.79179	1.98746	2.31239	3.02763	1.67226
	876.001	1.19533	0.942395	0.975294	0.970899	1.03066	0.771598	1.165	1.10978	1.12443	1.10828	1.6266	1.30298	1.15083	1.59078	1.71693	1.48969	1.45397	1.25702	1.47823	1.56794	2.27145	2.26986	1.82016	1.64281	2.08069	2.04907	1.73256	1.54039	1.66871	1.8752	1.83887	1.63466	1.85271	1.86361	1.96691	2.9306	1.84897	2.42644	3.14369	1.64788
	879.001	1.23847	0.97324	0.907401	1.06809	1.0136	0.812578	0.96003	1.21674	1.38892	1.06737	1.41078	1.30619	1.25126	1.7446	1.56142	1.37253	1.39038	1.34001	1.61942	1.55071	2.30401	2.27129	1.82076	1.65094	2.04051	2.06105	1.71924	1.53466	1.66939	1.87088	1.8642	1.68006	1.88079	1.88808	1.98636	2.83365	1.90776	2.40247	3.06404	1.67906
	882.001	1.21155	0.99783	0.883908	0.980824	1.00704	0.780708	0.907721	1.03293	1.14988	1.08744	1.54951	1.30775	1.26904	1.55921	1.49096	1.48507	1.36487	1.36514	1.82884	1.55482	2.34359	2.28008	1.83252	1.62644	2.11959	2.04517	1.68677	1.5136	1.64838	1.8985	1.83726	1.56593	1.87687	1.85763	1.99129	2.78794	1.99138	2.2757	2.9197	1.76938
	885.001	0.935609	0.997797	0.772369	1.03915	1.01359	0.819378	0.93098	1.11059	1.06696	1.03415	1.51294	1.22209	1.14914	1.58811	1.63942	1.48126	1.36839	1.23258	1.62918	1.64489	2.381	2.27812	1.81313	1.65838	2.11492	2.05192	1.71485	1.52772	1.64339	1.89191	1.9003	1.60508	1.9132	1.94144	2.01858	2.7615	1.99059	2.17327	3.08875	1.65707
	888.001	0.989424	0.992438	0.74525	1.02016	1.10448	0.801071	0.961213	1.17858	1.11617	1.05336	1.61096	1.23493	1.26419	1.73621	1.58492	1.46843	1.54372	1.40676	1.86753	1.66351	2.32746	2.26889	1.77818	1.6379	2.09699	2.044	1.68544	1.50715	1.64252	1.90841	1.90641	1.6075	1.83994	1.9089	2.12162	2.84026	2.02613	2.33491	3.06502	1.6247
	891.001	1.00161	0.957309	0.956375	0.974705	1.01865	0.862222	1.10234	1.08684	1.27416	1.09552	1.53258	1.30811	1.21005	1.73199	1.49016	1.46	1.53895	1.40525	1.94081	1.678	2.32537	2.33075	1.83637	1.6284	2.04157	2.07393	1.71736	1.52415	1.67744	1.85999	1.9409	1.60482	1.80695	1.92192	2.09405	2.72597	2.00679	2.23829	3.27276	1.64349
	894.001	1.08764	0.931148	0.950163	1.06958	1.05785	0.897933	1.14921	1.13945	1.08933	1.09994	1.59389	1.25632	1.16033	1.5773	1.713	1.37348	1.32108	1.39798	1.63637	1.63356	2.25599	2.32888	1.81095	1.61495	2.05287	2.05955	1.69049	1.54266	1.63581	1.8942	1.94396	1.66067	1.88099	1.92009	1.99739	2.75103	1.9608	2.12495	3.0673	1.75819
	897.001	1.1194	0.997701	0.793686	1.06397	1.04894	0.857098	0.962171	1.19024	1.10163	0.937323	1.46947	1.23709	1.26297	1.70132	1.6295	1.48776	1.32544	1.38619	1.59364	1.46149	2.37347	2.32852	1.79035	1.66688	2.08858	2.06144	1.69517	1.51683	1.66317	1.85947	2.00305	1.55113	1.87628	1.90135	2.04412	2.72735	1.94434	2.28623	3.11281	1.53677
	900.001	1.11976	0.888356	0.991884	0.979557	1.02521	0.843506	0.967175	1.21351	1.25285	0.942396	1.50174	1.33591	1.24194	1.74122	1.73506	1.57894	1.31889	1.2773	1.66969	1.62927	2.29216	2.33408	1.81767	1.62805	2.12122	2.03496	1.7327	1.50497	1.64735	1.86198	1.88845	1.56784	1.83503	1.95029	2.05051	2.88708	1.971	2.18126	2.99577	1.80575

## Sheet: Fig7
	7c					7d					7g
	p-CAMK1/ACTB fold of control					MAP1LC3B-II/ACTB					MAP1LC3B-II/ACTB
	Control	1	1	1		Control	1	1	1		Control	1	1	1
	PTV	3.463	3.091	2.406		PTV	3.103	2.843	2.321		PTV	2.019	2.583	2.943
	PTV+BAPTA	1.304	1.596	2.041		PTV+BAPTA	1.394	1.534	1.923		PTV+VC	3.021	2.934	2.594
	BAPTA	0.932	0.994	1.201		BAPTA	1.149	0.932	0.892		PTV+ShCamk1	1.572	1.294	1.983
	7h
		Autophagosomes					Autolysosomes
	Control	20	15	13	22		9	7	6	11
	PTV	24	39	32	25		13	11	11	15
	ShCamk1+PTV	15	12	21	24		8	10	12	11
	VC+PTV	30	35	36	41		14	11	13	6
	7i
	Mitophagy index
	Control	0.38	0.35	0.42	0.44	0.33
	PTV	0.61	0.6	0.56	0.69	0.67
	ShCamk1+PTV	0.37	0.34	0.41	0.45	0.32
	VC+PTV	0.66	0.6	0.69	0.58	0.71
	7j
	Co-localization of MAP1LC3B with Mitrochondria
	Control	0.425894	0.531342	0.324561
	PTV	0.895343	0.822492	0.902451
	ShCamk1+PTV	0.593252	0.642324	0.542496
	VC+PTV	0.944	0.743	0.701

## Sheet: Fig8
	8b					8c
	p-Ser228 PINK1/total PINK1 fold of control					p-Ser65 PARK2/total PARK2 fold of control
	Control	1	1	1		Control	1	1	1
	PTV+ShCamk1	0.86	0.98	0.58		PTV+ShCamk1	1.42	2.05	1.94
	PTV	3.25	2.52	3.58		PTV	4.25	3.97	5.58
	VC	2.36	3.07	3.85		VC	3.36	5.57	5.01
	8g									8h
	ROS production									MMP
	Control	1.68517	1.66959	1.65237	1.67467	1.66858	1.8973			Control	1.5099	1.5232	1.6609	1.2287	1.33734
	PTV	1.10015	1.25667	1.26612	1.32278	1.25095	1.1957			PTV	2.39112	2.66883	2.86822	2.21865	2.57
	ShPink1+PTV	1.4394	1.38037	1.40406	1.4328	1.529	1.7068			ShPink1+PTV	1.02352	1.24	1.2	1.16753	1.3
	ShCamk1+PTV	1.6885	1.70752	1.63349	1.66677	1.58432	1.6097			ShCamk1+PTV	1.38513	1.42832	1.42863	1.36848	1.479
	3-MA+PTV	1.58357	1.49556	1.55709	1.47853	1.6589	1.7056			3-MA+PTV	1.79487	1.55529	1.50145	1.54455	1.531
	ShAtg7+PTV	1.68466	1.6869	1.68568	1.7459	1.6913	1.7986			ShAtg7+PTV	1.34042	1.45466	1.23822	1.39708	1.36874

## Sheet: Fig9
	9b
	Reendothelialized area (%)
	PTV	75.5	70.5	68.1
	PTV+VC	69.4	74.1	80.7
	PTV+shAtg7	55.6	48.1	42.4
	PTV+shCamk1	47.1	56.7	45.1

## Sheet: S1
	S1c						S1d
	Number	group	NEU (%) (x109/L)	LYM (%)(x109/L)	MXD (%) (x109/L)		Number		HSPC (% in BM)	CLP (% in BM)	CMP (% in BM)	GMP (% in BM)
	1	ND	75.1	18.5	2.8		1	ND	0.15	0.245	0.294	0.599
	2	ND	73.9	16.2	6.9		2	ND	0.124	0.229	0.279	0.552
	3	ND	77.7	15.2	5.1		3	ND	0.179	0.275	0.284	0.619
	4	ND	79.7	12.8	6		4	ND	0.154	0.256	0.293	0.549
	5	ND	80.6	9.1	8.3		5	ND	0.141	0.246	0.264	0.586
	6	ND	77	11.2	9.8		6	ND	0.162	0.225	0.224	0.647
	7	ND	69.3	17.1	9.6		7	HFD8W	0.265	0.31	0.834	1.479
	8	ND	76.6	10.7	7.7		8	HFD8W	0.243	0.272	0.84	1.469
	9	ND	76	11.5	8.5		9	HFD8W	0.285	0.329	0.869	1.41
	10	ND	75.8	13.7	5		10	HFD8W	0.255	0.347	0.769	1.565
	11	ND	74.1	13	4.9		11	HFD8W	0.249	0.291	0.777	1.387
	12	ND	73	21	2		12	HFD8W	0.282	0.356	0.859	1.394
	13	ND	77	15	4
	14	ND	73	7.9	14.1
	15	ND	65	21	14
	16	HFD8W	93.1	6.5	0.4
	17	HFD8W	93.9	4.2	1.9
	18	HFD8W	93.7	4.2	2
	19	HFD8W	95.7	3.8	0.3
	20	HFD8W	95.6	1.1	0.1
	21	HFD8W	91	4.2	4.4
	22	HFD8W	89.3	8.1	2
	23	HFD8W	94.6	4.7	0.2
	24	HFD8W	92	6.5	1.2
	25	HFD8W	90.8	8.7	0.2
	26	HFD8W	89.1	8	1.8
	27	HFD8W	86.1	13.1	0.2
	28	HFD8W	88.1	7.8	3.9
	29	HFD8W	87.1	8	0.4
	30	HFD8W	80.5	16.5	1.4

[truncated: 1 more sheets: S3]
